# Supplementary material for: Thirty-five new species of the spider genus Pimoa (Araneae, Pimoidae) from Pan-Himalaya
Source: Zookeys. 2021 Apr 8;1029:1–92. doi: 10.3897/zookeys.1029.64080 (PMC8050015; doi:10.3897/zookeys.1029.64080)
Supplement: XML Treatment for Pimoa miero [file zookeys.1029.64080-treatment20.xml]

<!DOCTYPE tp:taxon-treatment
  PUBLIC "-//TaxonX//DTD Taxonomic Treatment Publishing DTD v0 20100105//EN" "tax-treatment-NSO.dtd">
<tp:taxon-treatment xmlns:tp="http://www.plazi.org/taxpub"><tp:treatment-meta><kwd-group><label>Taxon classification</label><kwd><named-content xmlns:xlink="http://www.w3.org/1999/xlink" content-type="kingdom">Animalia</named-content></kwd><kwd><named-content xmlns:xlink="http://www.w3.org/1999/xlink" content-type="order">Araneae</named-content></kwd><kwd><named-content xmlns:xlink="http://www.w3.org/1999/xlink" content-type="family">Pimoidae</named-content></kwd></kwd-group><mixed-citation publication-type="journal"><person-group><name><surname>Xu</surname><given-names>Hao</given-names></name><name><surname>Zhang</surname><given-names>Xiaoqing</given-names></name><name><surname>Yao</surname><given-names>Zhiyuan</given-names></name><name><surname>Ali</surname><given-names>Abid</given-names></name><name><surname>Li</surname><given-names>Shuqiang</given-names></name></person-group><article-title>Thirty-five new species of the spider genus <italic><tp:taxon-name><tp:taxon-name-part taxon-name-part-type="genus" reg="Pimoa">Pimoa</tp:taxon-name-part></tp:taxon-name></italic> (<tp:taxon-name><tp:taxon-name-part taxon-name-part-type="order">Araneae</tp:taxon-name-part></tp:taxon-name>, <tp:taxon-name><tp:taxon-name-part taxon-name-part-type="family">Pimoidae</tp:taxon-name-part></tp:taxon-name>) from Pan-Himalaya</article-title><source>Zookeys</source><day>08</day><month>4</month><year>2021</year><volume>1029</volume><fpage>1</fpage><lpage>92</lpage><pub-id pub-id-type="doi">10.3897/zookeys.1029.64080</pub-id></mixed-citation></tp:treatment-meta><tp:nomenclature><tp:taxon-name><object-id xmlns:xlink="http://www.w3.org/1999/xlink" content-type="arpha" xlink:type="simple">F8AF1951-6949-59EA-951B-E425279F2EAC</object-id>
              <tp:taxon-name-part taxon-name-part-type="genus" reg="Pimoa">Pimoa</tp:taxon-name-part>
              <tp:taxon-name-part taxon-name-part-type="species" reg="miero">miero</tp:taxon-name-part>
              <object-id xmlns:xlink="http://www.w3.org/1999/xlink" content-type="zoobank" xlink:type="simple">http://zoobank.org/A28D23A7-A140-4EF9-92DC-7C3C23B951F9</object-id>
            </tp:taxon-name><tp:taxon-authority>Zhang &amp; Li</tp:taxon-authority><tp:taxon-status xmlns:xlink="http://www.w3.org/1999/xlink" xlink:type="simple">sp. nov.</tp:taxon-status><xref ref-type="fig" rid="F28">Figures 28</xref><xref ref-type="fig" rid="F29">, 29</xref><xref ref-type="fig" rid="F56">, 56</xref><xref ref-type="fig" rid="F59">, 59</xref></tp:nomenclature><tp:treatment-sec sec-type="type material" id="SECID0EWEBK"><title>Type material.</title><p><bold><italic>Holotype</italic>:</bold> ♂ (IZCAS-Ar41973), China, Sichuan, Li County, Miero Town, Siboguo Village, <named-content xmlns:xlink="http://www.w3.org/1999/xlink" content-type="dwc:verbatimCoordinates" xlink:type="simple"><named-content content-type="geo-json" specific-use="{&#34;type&#34;:&#34;Point&#34;,&#34;coordinates&#34;:[102.720000,31.670000]}" id="NCID0EEFBK" xlink:type="simple">31.67°N, 102.72°E</named-content></named-content>, ca. 3029 m, 21.XI.2019, Z. Chen leg. <bold><italic>Paratypes</italic></bold>: 1♂2♀ (IZCAS-Ar41974-Ar41976), China, Sichuan, Gakog County, Sajinse Town, on the way from Mt. Zhegu to Shuama Crossing, <named-content xmlns:xlink="http://www.w3.org/1999/xlink" content-type="dwc:verbatimCoordinates" xlink:type="simple"><named-content content-type="geo-json" specific-use="{&#34;type&#34;:&#34;Point&#34;,&#34;coordinates&#34;:[102.650000,31.930000]}" id="NCID0EPFBK" xlink:type="simple">31.93°N, 102.65°E</named-content></named-content>, ca. 3458 m, 20.XI.2019, Z. Chen leg.</p></tp:treatment-sec><tp:treatment-sec sec-type="etymology" id="SECID0EUFBK"><title>Etymology.</title><p>The specific name is a noun in apposition taken from the type locality.</p></tp:treatment-sec><tp:treatment-sec sec-type="diagnosis" id="SECID0EZFBK"><title>Diagnosis.</title><p>The male of <italic><tp:taxon-name><tp:taxon-name-part taxon-name-part-type="genus" reg="Pimoa">Pimoa</tp:taxon-name-part> <tp:taxon-name-part taxon-name-part-type="species" reg="miero">miero</tp:taxon-name-part></tp:taxon-name></italic> sp. nov. resembles those of <italic><tp:taxon-name><tp:taxon-name-part taxon-name-part-type="genus" reg="Pimoa">P.</tp:taxon-name-part> <tp:taxon-name-part taxon-name-part-type="species" reg="jinchuan">jinchuan</tp:taxon-name-part></tp:taxon-name></italic> sp. nov. (Figs <xref ref-type="fig" rid="F19">19A, B</xref>, <xref ref-type="fig" rid="F55">55C</xref>), <italic><tp:taxon-name><tp:taxon-name-part taxon-name-part-type="genus" reg="Pimoa">P.</tp:taxon-name-part> <tp:taxon-name-part taxon-name-part-type="species" reg="trifurcata">trifurcata</tp:taxon-name-part></tp:taxon-name></italic> (see <xref ref-type="bibr" rid="B21">Xu and Li 2007</xref>: 496, figs 48–54), and <italic><tp:taxon-name><tp:taxon-name-part taxon-name-part-type="genus" reg="Pimoa">P.</tp:taxon-name-part> <tp:taxon-name-part taxon-name-part-type="species" reg="yele">yele</tp:taxon-name-part></tp:taxon-name></italic> sp. nov. (Figs <xref ref-type="fig" rid="F49">49A, B</xref>, <xref ref-type="fig" rid="F58">58A</xref>) but can be distinguished by the short and broad cymbial denticulate process (Fig. <xref ref-type="fig" rid="F56">56B</xref>) (vs. narrow and longer in <italic><tp:taxon-name><tp:taxon-name-part taxon-name-part-type="genus" reg="Pimoa">P.</tp:taxon-name-part> <tp:taxon-name-part taxon-name-part-type="species" reg="jinchuan">jinchuan</tp:taxon-name-part></tp:taxon-name></italic> sp. nov. and <italic><tp:taxon-name><tp:taxon-name-part taxon-name-part-type="genus" reg="Pimoa">P.</tp:taxon-name-part> <tp:taxon-name-part taxon-name-part-type="species" reg="trifurcata">trifurcata</tp:taxon-name-part></tp:taxon-name></italic> and distally pointed in <italic><tp:taxon-name><tp:taxon-name-part taxon-name-part-type="genus" reg="Pimoa">P.</tp:taxon-name-part> <tp:taxon-name-part taxon-name-part-type="species" reg="yele">yele</tp:taxon-name-part></tp:taxon-name></italic> sp. nov.), and it can also be distinguished from <italic><tp:taxon-name><tp:taxon-name-part taxon-name-part-type="genus" reg="Pimoa">P.</tp:taxon-name-part> <tp:taxon-name-part taxon-name-part-type="species" reg="jinchuan">jinchuan</tp:taxon-name-part></tp:taxon-name></italic> sp. nov. by a slender spine proximally on the embolus (Fig. <xref ref-type="fig" rid="F56">56B</xref>) (vs. without a spine), from <italic><tp:taxon-name><tp:taxon-name-part taxon-name-part-type="genus" reg="Pimoa">P.</tp:taxon-name-part> <tp:taxon-name-part taxon-name-part-type="species" reg="trifurcata">trifurcata</tp:taxon-name-part></tp:taxon-name></italic> by the distally bifurcate apex of the pimoid embolic process (Fig. <xref ref-type="fig" rid="F56">56B</xref>) (vs. trifurcate apex), and from <italic><tp:taxon-name><tp:taxon-name-part taxon-name-part-type="genus" reg="Pimoa">P.</tp:taxon-name-part> <tp:taxon-name-part taxon-name-part-type="species" reg="yele">yele</tp:taxon-name-part></tp:taxon-name></italic> sp. nov. by the embolus beginning at the 5:00 o’clock position (Fig. <xref ref-type="fig" rid="F56">56B</xref>) (vs. 7:00). The female of <italic><tp:taxon-name><tp:taxon-name-part taxon-name-part-type="genus" reg="Pimoa">P.</tp:taxon-name-part> <tp:taxon-name-part taxon-name-part-type="species" reg="miero">miero</tp:taxon-name-part></tp:taxon-name></italic> sp. nov. can be distinguished from other congeners except for <italic><tp:taxon-name><tp:taxon-name-part taxon-name-part-type="genus" reg="Pimoa">P.</tp:taxon-name-part> <tp:taxon-name-part taxon-name-part-type="species" reg="danba">danba</tp:taxon-name-part></tp:taxon-name></italic> sp. nov. (Fig. <xref ref-type="fig" rid="F7">7A–D</xref>) by the length of dorsal plate significantly longer than width (Fig. <xref ref-type="fig" rid="F29">29A, B</xref>) (vs. length subequal to width), and from <italic><tp:taxon-name><tp:taxon-name-part taxon-name-part-type="genus" reg="Pimoa">P.</tp:taxon-name-part> <tp:taxon-name-part taxon-name-part-type="species" reg="danba">danba</tp:taxon-name-part></tp:taxon-name></italic> sp. nov. by the posterior part of epigyne with two tips (Fig. <xref ref-type="fig" rid="F29">29A</xref>) (vs. without tip).</p><fig id="F28" position="float" orientation="portrait"><object-id xmlns:xlink="http://www.w3.org/1999/xlink" content-type="doi" xlink:type="simple">10.3897/zookeys.1029.64080.figure28</object-id><object-id xmlns:xlink="http://www.w3.org/1999/xlink" content-type="arpha" xlink:type="simple">EF25F884-425B-59A1-B17A-C7FE8F9C33E9</object-id><label>Figure 28.</label><caption><p>Left palp of <italic><tp:taxon-name><tp:taxon-name-part taxon-name-part-type="genus" reg="Pimoa">Pimoa</tp:taxon-name-part> <tp:taxon-name-part taxon-name-part-type="species" reg="miero">miero</tp:taxon-name-part></tp:taxon-name></italic> sp. nov., holotype <bold>A</bold> prolateral view <bold>B</bold> retrolateral view. Abbreviations: C = conductor; <abbrev xmlns:xlink="http://www.w3.org/1999/xlink" xlink:title="cymbial denticulate process" id="ABBRID0EVMBK" xlink:type="simple">CDP</abbrev> = cymbial denticulate process; E = embolus; <abbrev xmlns:xlink="http://www.w3.org/1999/xlink" xlink:title="median apophysis" id="ABBRID0EZMBK" xlink:type="simple">MA</abbrev> = median apophysis; P = paracymbium; <abbrev xmlns:xlink="http://www.w3.org/1999/xlink" xlink:title="pimoid cymbial sclerite" id="ABBRID0E4MBK" xlink:type="simple">PCS</abbrev> = pimoid cymbial sclerite; <abbrev xmlns:xlink="http://www.w3.org/1999/xlink" xlink:title="pimoid embolic process" id="ABBRID0EBNBK" xlink:type="simple">PEP</abbrev> = pimoid embolic process; T = tegulum. Scale bar: equal for <bold>A, B</bold>.</p></caption><graphic xmlns:xlink="http://www.w3.org/1999/xlink" xlink:href="zookeys-1029-001-g028.jpg" position="float" orientation="portrait" xlink:type="simple" id="oo_529483.jpg"><uri content-type="original_file" xlink:type="simple">https://binary.pensoft.net/fig/529483</uri></graphic></fig><fig id="F29" position="float" orientation="portrait"><object-id xmlns:xlink="http://www.w3.org/1999/xlink" content-type="doi" xlink:type="simple">10.3897/zookeys.1029.64080.figure29</object-id><object-id xmlns:xlink="http://www.w3.org/1999/xlink" content-type="arpha" xlink:type="simple">3390989E-F8D7-5876-A99F-B33D2C2D370E</object-id><label>Figure 29.</label><caption><p>Epigyne and habitus of <italic><tp:taxon-name><tp:taxon-name-part taxon-name-part-type="genus" reg="Pimoa">Pimoa</tp:taxon-name-part> <tp:taxon-name-part taxon-name-part-type="species" reg="miero">miero</tp:taxon-name-part></tp:taxon-name></italic> sp. nov., female paratype and male holotype <bold>A</bold> epigyne, ventral view <bold>B</bold> vulva, dorsal view <bold>C</bold> male habitus, dorsal view <bold>D</bold> female habitus, dorsal view <bold>E</bold> female habitus, ventral view. Abbreviations: <abbrev xmlns:xlink="http://www.w3.org/1999/xlink" xlink:title="copulatory opening" id="ABBRID0EJOBK" xlink:type="simple">CO</abbrev> = copulatory opening; <abbrev xmlns:xlink="http://www.w3.org/1999/xlink" xlink:title="dorsal plate of the epigyne" id="ABBRID0ENOBK" xlink:type="simple">DP</abbrev> = dorsal plate of the epigyne; <abbrev xmlns:xlink="http://www.w3.org/1999/xlink" xlink:title="fertilization duct" id="ABBRID0EROBK" xlink:type="simple">FD</abbrev> = fertilization duct; S = spermatheca; <abbrev xmlns:xlink="http://www.w3.org/1999/xlink" xlink:title="ventral plate of epigyne" id="ABBRID0EVOBK" xlink:type="simple">VP</abbrev> = ventral plate of epigyne. Scale bars: equal for <bold>D, E</bold>.</p></caption><graphic xmlns:xlink="http://www.w3.org/1999/xlink" xlink:href="zookeys-1029-001-g029.jpg" position="float" orientation="portrait" xlink:type="simple" id="oo_529484.jpg"><uri content-type="original_file" xlink:type="simple">https://binary.pensoft.net/fig/529484</uri></graphic></fig></tp:treatment-sec><tp:treatment-sec sec-type="description" id="SECID0EAPBK"><title>Description.</title><p><bold>Male (<italic>holotype</italic>)</bold>: Total length 5.25. Carapace 2.47 long, 2.27 wide. Abdomen 2.78 long, 2.44 wide. Eye sizes and interdistances: <abbrev xmlns:xlink="http://www.w3.org/1999/xlink" xlink:title="anterior median eye" id="ABBRID0ELPBK" xlink:type="simple">AME</abbrev> 0.12, <abbrev xmlns:xlink="http://www.w3.org/1999/xlink" xlink:title="anterior lateral eye" id="ABBRID0EPPBK" xlink:type="simple">ALE</abbrev> 0.14, <abbrev xmlns:xlink="http://www.w3.org/1999/xlink" xlink:title="posterior median eye" id="ABBRID0ETPBK" xlink:type="simple">PME</abbrev> 0.13, <abbrev xmlns:xlink="http://www.w3.org/1999/xlink" xlink:title="posterior lateral eye" id="ABBRID0EXPBK" xlink:type="simple">PLE</abbrev> 0.15; <abbrev xmlns:xlink="http://www.w3.org/1999/xlink" xlink:title="distance between AMEs" id="ABBRID0E2PBK" xlink:type="simple">AME-AME</abbrev> 0.11, <abbrev xmlns:xlink="http://www.w3.org/1999/xlink" xlink:title="distance between AME and ALE" id="ABBRID0E6PBK" xlink:type="simple">AME-ALE</abbrev> 0.13, <abbrev xmlns:xlink="http://www.w3.org/1999/xlink" xlink:title="distance between PMEs" id="ABBRID0EDQBK" xlink:type="simple">PME-PME</abbrev> 0.12, <abbrev xmlns:xlink="http://www.w3.org/1999/xlink" xlink:title="distance between PME and PLE" id="ABBRID0EHQBK" xlink:type="simple">PME-PLE</abbrev> 0.16. Leg measurements: I: 28.27 (7.76, 9.57, 8.56, 2.38); II: 22.67 (6.26, 7.84, 6.44, 2.13); III: 15.06 (4.52, 4.76, 4.31, 1.47); IV: 19.01 (5.88, 6.12, 5.38, 1.63). Habitus as in Fig. <xref ref-type="fig" rid="F29">29C</xref>. Carapace yellowish with black lateral margins; thoracic fovea and radial grooves distinct; sternum brownish. Abdomen grayish with yellow transverse chevrons, nearly oval. Legs brownish without annulations. Palp (Figs <xref ref-type="fig" rid="F28">28A, B</xref>, <xref ref-type="fig" rid="F56">56B</xref>): patella short, ca. 1/2 tibial length, with one retrolateral macroseta; tibia short, ca. 1/2 of cymbial length, with several macrosetae and a dorsal process; paracymbium short, ca. 1/4 of cymbial length, finger-shaped; pimoid cymbial sclerite V-shaped, ca. 1/3 of cymbial length; cymbial denticulate process short and broad, with more than 10 cuspules; median apophysis slender; conductor distinct; pimoid embolic process broad, robust, with distally bifurcate apex with scales, longer than embolus; embolus beginning at 5:00 o’clock position, with a short, slender spine proximally; embolic tooth absent.</p><p><bold>Female (<italic>paratype</italic>)</bold>: Total length 6.10. Carapace 2.47 long, 2.13 wide. Abdomen 3.63 long, 2.78 wide. Eye sizes and interdistances: <abbrev xmlns:xlink="http://www.w3.org/1999/xlink" xlink:title="anterior median eye" id="ABBRID0E5QBK" xlink:type="simple">AME</abbrev> 0.17, <abbrev xmlns:xlink="http://www.w3.org/1999/xlink" xlink:title="anterior lateral eye" id="ABBRID0ECRBK" xlink:type="simple">ALE</abbrev> 0.17, <abbrev xmlns:xlink="http://www.w3.org/1999/xlink" xlink:title="posterior median eye" id="ABBRID0EGRBK" xlink:type="simple">PME</abbrev> 0.13, <abbrev xmlns:xlink="http://www.w3.org/1999/xlink" xlink:title="posterior lateral eye" id="ABBRID0EKRBK" xlink:type="simple">PLE</abbrev> 0.16; <abbrev xmlns:xlink="http://www.w3.org/1999/xlink" xlink:title="distance between AMEs" id="ABBRID0EORBK" xlink:type="simple">AME-AME</abbrev> 0.09, <abbrev xmlns:xlink="http://www.w3.org/1999/xlink" xlink:title="distance between AME and ALE" id="ABBRID0ESRBK" xlink:type="simple">AME-ALE</abbrev> 0.11, <abbrev xmlns:xlink="http://www.w3.org/1999/xlink" xlink:title="distance between PMEs" id="ABBRID0EWRBK" xlink:type="simple">PME-PME</abbrev> 0.14, <abbrev xmlns:xlink="http://www.w3.org/1999/xlink" xlink:title="distance between PME and PLE" id="ABBRID0E1RBK" xlink:type="simple">PME-PLE</abbrev> 0.15. Leg measurements: I: 16.18 (4.53, 5.68, 4.28, 1.69); II: 14.11 (3.88, 4.79, 3.78, 1.66); III: 10.90 (3.28, 3.50, 2.84, 1.28); IV: 13.97 (4.19, 4.72, 3.59, 1.47). Habitus as in Fig. <xref ref-type="fig" rid="F29">29D, E</xref>. Carapace yellowish with black lateral margins; thoracic fovea and radial grooves distinct; sternum brownish. Abdomen black with yellowish transverse bands. Legs brownish without annulations. Epigyne (Fig. <xref ref-type="fig" rid="F29">29A, B</xref>): rocket-shaped; ventral and dorsal plate narrow, width ca. 1/3 of length; copulatory openings distinct; spermathecae oval, unseparated; fertilization ducts yellowish, laterally oriented.</p></tp:treatment-sec><tp:treatment-sec sec-type="distribution" id="SECID0EGSBK"><title>Distribution.</title><p>Known only from the type locality, Sichuan, China (Fig. <xref ref-type="fig" rid="F59">59</xref>).</p></tp:treatment-sec><tp:treatment-sec><!--Section generated to contain objects referenced in tp:taxon-treatment.--><fig id="F56" position="float" orientation="portrait"><object-id xmlns:xlink="http://www.w3.org/1999/xlink" content-type="doi" xlink:type="simple">10.3897/zookeys.1029.64080.figure56</object-id><object-id xmlns:xlink="http://www.w3.org/1999/xlink" content-type="arpha" xlink:type="simple">3FE9D040-8513-57CC-B0BB-344A9F1A5202</object-id><label>Figure 56.</label><caption><p>Left palps of <italic><tp:taxon-name><tp:taxon-name-part taxon-name-part-type="genus" reg="Pimoa">Pimoa</tp:taxon-name-part></tp:taxon-name></italic> new species, ventral view <bold>A</bold><italic><tp:taxon-name><tp:taxon-name-part taxon-name-part-type="genus" reg="Pimoa">Pimoa</tp:taxon-name-part> <tp:taxon-name-part taxon-name-part-type="species" reg="miandam">miandam</tp:taxon-name-part></tp:taxon-name></italic> sp. nov. <bold>B</bold><italic><tp:taxon-name><tp:taxon-name-part taxon-name-part-type="genus" reg="Pimoa">Pimoa</tp:taxon-name-part> <tp:taxon-name-part taxon-name-part-type="species" reg="miero">miero</tp:taxon-name-part></tp:taxon-name></italic> sp. nov. <bold>C</bold><italic><tp:taxon-name><tp:taxon-name-part taxon-name-part-type="genus" reg="Pimoa">Pimoa</tp:taxon-name-part> <tp:taxon-name-part taxon-name-part-type="species" reg="muli">muli</tp:taxon-name-part></tp:taxon-name></italic> sp. nov. <bold>D</bold><italic><tp:taxon-name><tp:taxon-name-part taxon-name-part-type="genus" reg="Pimoa">Pimoa</tp:taxon-name-part> <tp:taxon-name-part taxon-name-part-type="species" reg="nyalam">nyalam</tp:taxon-name-part></tp:taxon-name></italic> sp. nov. Abbreviations: <abbrev xmlns:xlink="http://www.w3.org/1999/xlink" xlink:title="alveolar sclerite" id="ABBRID0EAMHK" xlink:type="simple">AS</abbrev> = alveolar sclerite; C = conductor; <abbrev xmlns:xlink="http://www.w3.org/1999/xlink" xlink:title="cymbial denticulate process" id="ABBRID0EEMHK" xlink:type="simple">CDP</abbrev> = cymbial denticulate process; E = embolus; <abbrev xmlns:xlink="http://www.w3.org/1999/xlink" xlink:title="median apophysis" id="ABBRID0EIMHK" xlink:type="simple">MA</abbrev> = median apophysis; P = paracymbium; <abbrev xmlns:xlink="http://www.w3.org/1999/xlink" xlink:title="pimoid cymbial sclerite" id="ABBRID0EMMHK" xlink:type="simple">PCS</abbrev> = pimoid cymbial sclerite; <abbrev xmlns:xlink="http://www.w3.org/1999/xlink" xlink:title="pimoid embolic process" id="ABBRID0EQMHK" xlink:type="simple">PEP</abbrev> = pimoid embolic process; T = tegulum.</p></caption><graphic xmlns:xlink="http://www.w3.org/1999/xlink" xlink:href="zookeys-1029-001-g056.jpg" position="float" orientation="portrait" xlink:type="simple" id="oo_529511.jpg"><uri content-type="original_file" xlink:type="simple">https://binary.pensoft.net/fig/529511</uri></graphic></fig><fig id="F59" position="float" orientation="portrait"><object-id xmlns:xlink="http://www.w3.org/1999/xlink" content-type="doi" xlink:type="simple">10.3897/zookeys.1029.64080.figure59</object-id><object-id xmlns:xlink="http://www.w3.org/1999/xlink" content-type="arpha" xlink:type="simple">360468AC-F26E-5164-A01C-7CA47F84BDE8</object-id><label>Figure 59.</label><caption><p>Distribution records of <italic><tp:taxon-name><tp:taxon-name-part taxon-name-part-type="genus" reg="Pimoa">Pimoa</tp:taxon-name-part></tp:taxon-name></italic> new species in this paper <bold>1</bold><italic><tp:taxon-name><tp:taxon-name-part taxon-name-part-type="genus" reg="Pimoa">P.</tp:taxon-name-part> <tp:taxon-name-part taxon-name-part-type="species" reg="anning">anning</tp:taxon-name-part></tp:taxon-name></italic> sp. nov. <bold>2</bold><italic><tp:taxon-name><tp:taxon-name-part taxon-name-part-type="genus" reg="Pimoa">P.</tp:taxon-name-part> <tp:taxon-name-part taxon-name-part-type="species" reg="bomi">bomi</tp:taxon-name-part></tp:taxon-name></italic> sp. nov. <bold>3</bold><italic><tp:taxon-name><tp:taxon-name-part taxon-name-part-type="genus" reg="Pimoa">P.</tp:taxon-name-part> <tp:taxon-name-part taxon-name-part-type="species" reg="cawarong">cawarong</tp:taxon-name-part></tp:taxon-name></italic> sp. nov. <bold>4</bold><italic><tp:taxon-name><tp:taxon-name-part taxon-name-part-type="genus" reg="Pimoa">P.</tp:taxon-name-part> <tp:taxon-name-part taxon-name-part-type="species" reg="daman">daman</tp:taxon-name-part></tp:taxon-name></italic> sp. nov. <bold>5</bold><italic><tp:taxon-name><tp:taxon-name-part taxon-name-part-type="genus" reg="Pimoa">P.</tp:taxon-name-part> <tp:taxon-name-part taxon-name-part-type="species" reg="danba">danba</tp:taxon-name-part></tp:taxon-name></italic> sp. nov. <bold>6</bold><italic><tp:taxon-name><tp:taxon-name-part taxon-name-part-type="genus" reg="Pimoa">P.</tp:taxon-name-part> <tp:taxon-name-part taxon-name-part-type="species" reg="deqen">deqen</tp:taxon-name-part></tp:taxon-name></italic> sp. nov. <bold>7</bold><italic><tp:taxon-name><tp:taxon-name-part taxon-name-part-type="genus" reg="Pimoa">P.</tp:taxon-name-part> <tp:taxon-name-part taxon-name-part-type="species" reg="dongjiu">dongjiu</tp:taxon-name-part></tp:taxon-name></italic> sp. nov. <bold>8</bold><italic><tp:taxon-name><tp:taxon-name-part taxon-name-part-type="genus" reg="Pimoa">P.</tp:taxon-name-part> <tp:taxon-name-part taxon-name-part-type="species" reg="guiqing">guiqing</tp:taxon-name-part></tp:taxon-name></italic> sp. nov. <bold>9</bold><italic><tp:taxon-name><tp:taxon-name-part taxon-name-part-type="genus" reg="Pimoa">P.</tp:taxon-name-part> <tp:taxon-name-part taxon-name-part-type="species" reg="gyaca">gyaca</tp:taxon-name-part></tp:taxon-name></italic> sp. nov. <bold>10</bold><italic><tp:taxon-name><tp:taxon-name-part taxon-name-part-type="genus" reg="Pimoa">P.</tp:taxon-name-part> <tp:taxon-name-part taxon-name-part-type="species" reg="gyara">gyara</tp:taxon-name-part></tp:taxon-name></italic> sp. nov. <bold>11</bold><italic><tp:taxon-name><tp:taxon-name-part taxon-name-part-type="genus" reg="Pimoa">P.</tp:taxon-name-part> <tp:taxon-name-part taxon-name-part-type="species" reg="gyirong">gyirong</tp:taxon-name-part></tp:taxon-name></italic> sp. nov. <bold>12</bold><italic><tp:taxon-name><tp:taxon-name-part taxon-name-part-type="genus" reg="Pimoa">P.</tp:taxon-name-part> <tp:taxon-name-part taxon-name-part-type="species" reg="heishui">heishui</tp:taxon-name-part></tp:taxon-name></italic> sp. nov. <bold>13</bold><italic><tp:taxon-name><tp:taxon-name-part taxon-name-part-type="genus" reg="Pimoa">P.</tp:taxon-name-part> <tp:taxon-name-part taxon-name-part-type="species" reg="jinchuan">jinchuan</tp:taxon-name-part></tp:taxon-name></italic> sp. nov. <bold>14</bold><italic><tp:taxon-name><tp:taxon-name-part taxon-name-part-type="genus" reg="Pimoa">P.</tp:taxon-name-part> <tp:taxon-name-part taxon-name-part-type="species" reg="khaptad">khaptad</tp:taxon-name-part></tp:taxon-name></italic> sp. nov. <bold>15</bold><italic><tp:taxon-name><tp:taxon-name-part taxon-name-part-type="genus" reg="Pimoa">P.</tp:taxon-name-part> <tp:taxon-name-part taxon-name-part-type="species" reg="koshi">koshi</tp:taxon-name-part></tp:taxon-name></italic> sp. nov. <bold>16</bold><italic><tp:taxon-name><tp:taxon-name-part taxon-name-part-type="genus" reg="Pimoa">P.</tp:taxon-name-part> <tp:taxon-name-part taxon-name-part-type="species" reg="lhatog">lhatog</tp:taxon-name-part></tp:taxon-name></italic> sp. nov. <bold>17</bold><italic><tp:taxon-name><tp:taxon-name-part taxon-name-part-type="genus" reg="Pimoa">P.</tp:taxon-name-part> <tp:taxon-name-part taxon-name-part-type="species" reg="mechi">mechi</tp:taxon-name-part></tp:taxon-name></italic> sp. nov. <bold>18</bold><italic><tp:taxon-name><tp:taxon-name-part taxon-name-part-type="genus" reg="Pimoa">P.</tp:taxon-name-part> <tp:taxon-name-part taxon-name-part-type="species" reg="miandam">miandam</tp:taxon-name-part></tp:taxon-name></italic> sp. nov. <bold>19</bold><italic><tp:taxon-name><tp:taxon-name-part taxon-name-part-type="genus" reg="Pimoa">P.</tp:taxon-name-part> <tp:taxon-name-part taxon-name-part-type="species" reg="miero">miero</tp:taxon-name-part></tp:taxon-name></italic> sp. nov. <bold>20</bold><italic><tp:taxon-name><tp:taxon-name-part taxon-name-part-type="genus" reg="Pimoa">P.</tp:taxon-name-part> <tp:taxon-name-part taxon-name-part-type="species" reg="mude">mude</tp:taxon-name-part></tp:taxon-name></italic> sp. nov. <bold>21</bold><italic><tp:taxon-name><tp:taxon-name-part taxon-name-part-type="genus" reg="Pimoa">P.</tp:taxon-name-part> <tp:taxon-name-part taxon-name-part-type="species" reg="muli">muli</tp:taxon-name-part></tp:taxon-name></italic> sp. nov. <bold>22</bold><italic><tp:taxon-name><tp:taxon-name-part taxon-name-part-type="genus" reg="Pimoa">P.</tp:taxon-name-part> <tp:taxon-name-part taxon-name-part-type="species" reg="naran">naran</tp:taxon-name-part></tp:taxon-name></italic> sp. nov. <bold>23</bold><italic><tp:taxon-name><tp:taxon-name-part taxon-name-part-type="genus" reg="Pimoa">P.</tp:taxon-name-part> <tp:taxon-name-part taxon-name-part-type="species" reg="ninglang">ninglang</tp:taxon-name-part></tp:taxon-name></italic> sp. nov. <bold>24</bold><italic><tp:taxon-name><tp:taxon-name-part taxon-name-part-type="genus" reg="Pimoa">P.</tp:taxon-name-part> <tp:taxon-name-part taxon-name-part-type="species" reg="nyalam">nyalam</tp:taxon-name-part></tp:taxon-name></italic> sp. nov. <bold>25</bold><italic><tp:taxon-name><tp:taxon-name-part taxon-name-part-type="genus" reg="Pimoa">P.</tp:taxon-name-part> <tp:taxon-name-part taxon-name-part-type="species" reg="phaplu">phaplu</tp:taxon-name-part></tp:taxon-name></italic> sp. nov. <bold>26</bold><italic><tp:taxon-name><tp:taxon-name-part taxon-name-part-type="genus" reg="Pimoa">P.</tp:taxon-name-part> <tp:taxon-name-part taxon-name-part-type="species" reg="putou">putou</tp:taxon-name-part></tp:taxon-name></italic> sp. nov. <bold>27</bold><italic><tp:taxon-name><tp:taxon-name-part taxon-name-part-type="genus" reg="Pimoa">P.</tp:taxon-name-part> <tp:taxon-name-part taxon-name-part-type="species" reg="rara">rara</tp:taxon-name-part></tp:taxon-name></italic> sp. nov. <bold>28</bold><italic><tp:taxon-name><tp:taxon-name-part taxon-name-part-type="genus" reg="Pimoa">P.</tp:taxon-name-part> <tp:taxon-name-part taxon-name-part-type="species" reg="sangri">sangri</tp:taxon-name-part></tp:taxon-name></italic> sp. nov. <bold>29</bold><italic><tp:taxon-name><tp:taxon-name-part taxon-name-part-type="genus" reg="Pimoa">P.</tp:taxon-name-part> <tp:taxon-name-part taxon-name-part-type="species" reg="shigatse">shigatse</tp:taxon-name-part></tp:taxon-name></italic> sp. nov. <bold>30</bold><italic><tp:taxon-name><tp:taxon-name-part taxon-name-part-type="genus" reg="Pimoa">P.</tp:taxon-name-part> <tp:taxon-name-part taxon-name-part-type="species" reg="tengchong">tengchong</tp:taxon-name-part></tp:taxon-name></italic> sp. nov. <bold>31</bold><italic><tp:taxon-name><tp:taxon-name-part taxon-name-part-type="genus" reg="Pimoa">P.</tp:taxon-name-part> <tp:taxon-name-part taxon-name-part-type="species" reg="xiahe">xiahe</tp:taxon-name-part></tp:taxon-name></italic> sp. nov. <bold>32</bold><italic><tp:taxon-name><tp:taxon-name-part taxon-name-part-type="genus" reg="Pimoa">P.</tp:taxon-name-part> <tp:taxon-name-part taxon-name-part-type="species" reg="yejiei">yejiei</tp:taxon-name-part></tp:taxon-name></italic> sp. nov. <bold>33</bold><italic><tp:taxon-name><tp:taxon-name-part taxon-name-part-type="genus" reg="Pimoa">P.</tp:taxon-name-part> <tp:taxon-name-part taxon-name-part-type="species" reg="yele">yele</tp:taxon-name-part></tp:taxon-name></italic> sp. nov. <bold>34</bold><italic><tp:taxon-name><tp:taxon-name-part taxon-name-part-type="genus" reg="Pimoa">P.</tp:taxon-name-part> <tp:taxon-name-part taxon-name-part-type="species" reg="zayu">zayu</tp:taxon-name-part></tp:taxon-name></italic> sp. nov. <bold>35</bold><italic><tp:taxon-name><tp:taxon-name-part taxon-name-part-type="genus" reg="Pimoa">P.</tp:taxon-name-part> <tp:taxon-name-part taxon-name-part-type="species" reg="zhigangi">zhigangi</tp:taxon-name-part></tp:taxon-name></italic> sp. nov.</p></caption><graphic xmlns:xlink="http://www.w3.org/1999/xlink" xlink:href="zookeys-1029-001-g059.jpg" position="float" orientation="portrait" xlink:type="simple" id="oo_529514.jpg"><uri content-type="original_file" xlink:type="simple">https://binary.pensoft.net/fig/529514</uri></graphic></fig><fig id="F19" position="float" orientation="portrait"><object-id xmlns:xlink="http://www.w3.org/1999/xlink" content-type="doi" xlink:type="simple">10.3897/zookeys.1029.64080.figure19</object-id><object-id xmlns:xlink="http://www.w3.org/1999/xlink" content-type="arpha" xlink:type="simple">0A855DD3-DD91-50BD-BF68-72A4028E8669</object-id><label>Figure 19.</label><caption><p>Left palp of <italic><tp:taxon-name><tp:taxon-name-part taxon-name-part-type="genus" reg="Pimoa">Pimoa</tp:taxon-name-part> <tp:taxon-name-part taxon-name-part-type="species" reg="jinchuan">jinchuan</tp:taxon-name-part></tp:taxon-name></italic> sp. nov., holotype <bold>A</bold> prolateral view <bold>B</bold> retrolateral view. Abbreviations: C = conductor; <abbrev xmlns:xlink="http://www.w3.org/1999/xlink" xlink:title="cymbial denticulate process" id="ABBRID0E6GDI" xlink:type="simple">CDP</abbrev> = cymbial denticulate process; E = embolus; <abbrev xmlns:xlink="http://www.w3.org/1999/xlink" xlink:title="median apophysis" id="ABBRID0EDHDI" xlink:type="simple">MA</abbrev> = median apophysis; P = paracymbium; <abbrev xmlns:xlink="http://www.w3.org/1999/xlink" xlink:title="pimoid cymbial sclerite" id="ABBRID0EHHDI" xlink:type="simple">PCS</abbrev> = pimoid cymbial sclerite; <abbrev xmlns:xlink="http://www.w3.org/1999/xlink" xlink:title="pimoid embolic process" id="ABBRID0ELHDI" xlink:type="simple">PEP</abbrev> = pimoid embolic process; T = tegulum. Scale bar: equal for <bold>A, B</bold>.</p></caption><graphic xmlns:xlink="http://www.w3.org/1999/xlink" xlink:href="zookeys-1029-001-g019.jpg" position="float" orientation="portrait" xlink:type="simple" id="oo_529474.jpg"><uri content-type="original_file" xlink:type="simple">https://binary.pensoft.net/fig/529474</uri></graphic></fig><fig id="F55" position="float" orientation="portrait"><object-id xmlns:xlink="http://www.w3.org/1999/xlink" content-type="doi" xlink:type="simple">10.3897/zookeys.1029.64080.figure55</object-id><object-id xmlns:xlink="http://www.w3.org/1999/xlink" content-type="arpha" xlink:type="simple">C70165F8-60C9-5850-945E-4F2EEB0E13EF</object-id><label>Figure 55.</label><caption><p>Left palps of <italic><tp:taxon-name><tp:taxon-name-part taxon-name-part-type="genus" reg="Pimoa">Pimoa</tp:taxon-name-part></tp:taxon-name></italic> new species, ventral view, <bold>A</bold><italic><tp:taxon-name><tp:taxon-name-part taxon-name-part-type="genus" reg="Pimoa">Pimoa</tp:taxon-name-part> <tp:taxon-name-part taxon-name-part-type="species" reg="gyirong">gyirong</tp:taxon-name-part></tp:taxon-name></italic> sp. nov. <bold>B</bold><italic><tp:taxon-name><tp:taxon-name-part taxon-name-part-type="genus" reg="Pimoa">Pimoa</tp:taxon-name-part> <tp:taxon-name-part taxon-name-part-type="species" reg="heishui">heishui</tp:taxon-name-part></tp:taxon-name></italic> sp. nov. <bold>C</bold><italic><tp:taxon-name><tp:taxon-name-part taxon-name-part-type="genus" reg="Pimoa">Pimoa</tp:taxon-name-part> <tp:taxon-name-part taxon-name-part-type="species" reg="jinchuan">jinchuan</tp:taxon-name-part></tp:taxon-name></italic> sp. nov. <bold>D</bold><italic><tp:taxon-name><tp:taxon-name-part taxon-name-part-type="genus" reg="Pimoa">Pimoa</tp:taxon-name-part> <tp:taxon-name-part taxon-name-part-type="species" reg="mechi">mechi</tp:taxon-name-part></tp:taxon-name></italic> sp. nov. Abbreviations: <abbrev xmlns:xlink="http://www.w3.org/1999/xlink" xlink:title="alveolar sclerite" id="ABBRID0EEJHK" xlink:type="simple">AS</abbrev> = alveolar sclerite; C = conductor; <abbrev xmlns:xlink="http://www.w3.org/1999/xlink" xlink:title="cymbial denticulate process" id="ABBRID0EIJHK" xlink:type="simple">CDP</abbrev> = cymbial denticulate process; E = embolus; <abbrev xmlns:xlink="http://www.w3.org/1999/xlink" xlink:title="median apophysis" id="ABBRID0EMJHK" xlink:type="simple">MA</abbrev> = median apophysis; P = paracymbium; <abbrev xmlns:xlink="http://www.w3.org/1999/xlink" xlink:title="pimoid cymbial sclerite" id="ABBRID0EQJHK" xlink:type="simple">PCS</abbrev> = pimoid cymbial sclerite; <abbrev xmlns:xlink="http://www.w3.org/1999/xlink" xlink:title="pimoid embolic process" id="ABBRID0EUJHK" xlink:type="simple">PEP</abbrev> = pimoid embolic process; T = tegulum.</p></caption><graphic xmlns:xlink="http://www.w3.org/1999/xlink" xlink:href="zookeys-1029-001-g055.jpg" position="float" orientation="portrait" xlink:type="simple" id="oo_529510.jpg"><uri content-type="original_file" xlink:type="simple">https://binary.pensoft.net/fig/529510</uri></graphic></fig><fig id="F49" position="float" orientation="portrait"><object-id xmlns:xlink="http://www.w3.org/1999/xlink" content-type="doi" xlink:type="simple">10.3897/zookeys.1029.64080.figure49</object-id><object-id xmlns:xlink="http://www.w3.org/1999/xlink" content-type="arpha" xlink:type="simple">042590C2-31FA-5201-B0DE-844F1873309B</object-id><label>Figure 49.</label><caption><p>Left palp of <italic><tp:taxon-name><tp:taxon-name-part taxon-name-part-type="genus" reg="Pimoa">Pimoa</tp:taxon-name-part> <tp:taxon-name-part taxon-name-part-type="species" reg="yele">yele</tp:taxon-name-part></tp:taxon-name></italic> sp. nov., holotype <bold>A</bold> prolateral view <bold>B</bold> retrolateral view. Abbreviations: C = conductor; <abbrev xmlns:xlink="http://www.w3.org/1999/xlink" xlink:title="cymbial denticulate process" id="ABBRID0ECJGK" xlink:type="simple">CDP</abbrev> = cymbial denticulate process; E = embolus; <abbrev xmlns:xlink="http://www.w3.org/1999/xlink" xlink:title="median apophysis" id="ABBRID0EGJGK" xlink:type="simple">MA</abbrev> = median apophysis; P = paracymbium; <abbrev xmlns:xlink="http://www.w3.org/1999/xlink" xlink:title="pimoid cymbial sclerite" id="ABBRID0EKJGK" xlink:type="simple">PCS</abbrev> = pimoid cymbial sclerite; <abbrev xmlns:xlink="http://www.w3.org/1999/xlink" xlink:title="pimoid embolic process" id="ABBRID0EOJGK" xlink:type="simple">PEP</abbrev> = pimoid embolic process; T = tegulum. Scale bar: equal for <bold>A, B</bold>.</p></caption><graphic xmlns:xlink="http://www.w3.org/1999/xlink" xlink:href="zookeys-1029-001-g049.jpg" position="float" orientation="portrait" xlink:type="simple" id="oo_529504.jpg"><uri content-type="original_file" xlink:type="simple">https://binary.pensoft.net/fig/529504</uri></graphic></fig><fig id="F58" position="float" orientation="portrait"><object-id xmlns:xlink="http://www.w3.org/1999/xlink" content-type="doi" xlink:type="simple">10.3897/zookeys.1029.64080.figure58</object-id><object-id xmlns:xlink="http://www.w3.org/1999/xlink" content-type="arpha" xlink:type="simple">0F2194DC-1F5F-5215-82BB-66431140B2B1</object-id><label>Figure 58.</label><caption><p>Left palps of <italic><tp:taxon-name><tp:taxon-name-part taxon-name-part-type="genus" reg="Pimoa">Pimoa</tp:taxon-name-part></tp:taxon-name></italic> new species, ventral view <bold>A</bold><italic><tp:taxon-name><tp:taxon-name-part taxon-name-part-type="genus" reg="Pimoa">Pimoa</tp:taxon-name-part> <tp:taxon-name-part taxon-name-part-type="species" reg="yele">yele</tp:taxon-name-part></tp:taxon-name></italic> sp. nov. <bold>B</bold><italic><tp:taxon-name><tp:taxon-name-part taxon-name-part-type="genus" reg="Pimoa">Pimoa</tp:taxon-name-part> <tp:taxon-name-part taxon-name-part-type="species" reg="zayu">zayu</tp:taxon-name-part></tp:taxon-name></italic> sp. nov. Abbreviations: <abbrev xmlns:xlink="http://www.w3.org/1999/xlink" xlink:title="alveolar sclerite" id="ABBRID0E5QHK" xlink:type="simple">AS</abbrev> = alveolar sclerite; C = conductor; <abbrev xmlns:xlink="http://www.w3.org/1999/xlink" xlink:title="cymbial denticulate process" id="ABBRID0ECRHK" xlink:type="simple">CDP</abbrev> = cymbial denticulate process; E = embolus; <abbrev xmlns:xlink="http://www.w3.org/1999/xlink" xlink:title="median apophysis" id="ABBRID0EGRHK" xlink:type="simple">MA</abbrev> = median apophysis; P = paracymbium; <abbrev xmlns:xlink="http://www.w3.org/1999/xlink" xlink:title="pimoid cymbial sclerite" id="ABBRID0EKRHK" xlink:type="simple">PCS</abbrev> = pimoid cymbial sclerite; <abbrev xmlns:xlink="http://www.w3.org/1999/xlink" xlink:title="pimoid embolic process" id="ABBRID0EORHK" xlink:type="simple">PEP</abbrev> = pimoid embolic process; T = tegulum.</p></caption><graphic xmlns:xlink="http://www.w3.org/1999/xlink" xlink:href="zookeys-1029-001-g058.jpg" position="float" orientation="portrait" xlink:type="simple" id="oo_529513.jpg"><uri content-type="original_file" xlink:type="simple">https://binary.pensoft.net/fig/529513</uri></graphic></fig><fig id="F7" position="float" orientation="portrait"><object-id xmlns:xlink="http://www.w3.org/1999/xlink" content-type="doi" xlink:type="simple">10.3897/zookeys.1029.64080.figure7</object-id><object-id xmlns:xlink="http://www.w3.org/1999/xlink" content-type="arpha" xlink:type="simple">A870DE3F-2EA3-57D1-B2E1-ADDDF8B81D5B</object-id><label>Figure 7.</label><caption><p>Epigyne and habitus of <italic><tp:taxon-name><tp:taxon-name-part taxon-name-part-type="genus" reg="Pimoa">Pimoa</tp:taxon-name-part> <tp:taxon-name-part taxon-name-part-type="species" reg="danba">danba</tp:taxon-name-part></tp:taxon-name></italic> sp. nov., female holotype <bold>A</bold> epigyne, ventral view <bold>B</bold> schematic course of internal duct system, ventral view <bold>C</bold> vulva, dorsal view <bold>D</bold> schematic course of internal duct system, dorsal view <bold>E</bold> female habitus, dorsal view <bold>F</bold> female habitus, lateral view <bold>G</bold> female habitus, ventral view. Abbreviations: <abbrev xmlns:xlink="http://www.w3.org/1999/xlink" xlink:title="copulatory opening" id="ABBRID0EHHAI" xlink:type="simple">CO</abbrev> = copulatory opening; <abbrev xmlns:xlink="http://www.w3.org/1999/xlink" xlink:title="dorsal plate of the epigyne" id="ABBRID0ELHAI" xlink:type="simple">DP</abbrev> = dorsal plate of the epigyne; <abbrev xmlns:xlink="http://www.w3.org/1999/xlink" xlink:title="fertilization duct" id="ABBRID0EPHAI" xlink:type="simple">FD</abbrev> = fertilization duct; S = spermatheca; <abbrev xmlns:xlink="http://www.w3.org/1999/xlink" xlink:title="ventral plate of epigyne" id="ABBRID0ETHAI" xlink:type="simple">VP</abbrev> = ventral plate of epigyne. Scale bars: equal for <bold>E–G</bold>.</p></caption><graphic xmlns:xlink="http://www.w3.org/1999/xlink" xlink:href="zookeys-1029-001-g007.jpg" position="float" orientation="portrait" xlink:type="simple" id="oo_529462.jpg"><uri content-type="original_file" xlink:type="simple">https://binary.pensoft.net/fig/529462</uri></graphic></fig></tp:treatment-sec><ref-list><ref id="B21"><mixed-citation xmlns:xlink="http://www.w3.org/1999/xlink" xlink:type="simple"><person-group><name name-style="western"><surname>Xu</surname><given-names>X</given-names></name><name name-style="western"><surname>Li</surname><given-names>S</given-names></name></person-group> (<year>2007</year>) <article-title>Taxonomic study of the spider family <tp:taxon-name><tp:taxon-name-part taxon-name-part-type="family">Pimoidae</tp:taxon-name-part></tp:taxon-name> (<tp:taxon-name><tp:taxon-name-part taxon-name-part-type="class">Arachnida</tp:taxon-name-part></tp:taxon-name>: <tp:taxon-name><tp:taxon-name-part taxon-name-part-type="order">Araneae</tp:taxon-name-part></tp:taxon-name>) from China.</article-title><source>Zoological Studies</source><volume>46</volume>: <fpage>483</fpage>–<lpage>502</lpage>.</mixed-citation></ref></ref-list></tp:taxon-treatment>
