# Supplementary material for: Thirty-five new species of the spider genus Pimoa (Araneae, Pimoidae) from Pan-Himalaya
Source: Zookeys. 2021 Apr 8;1029:1–92. doi: 10.3897/zookeys.1029.64080 (PMC8050015; doi:10.3897/zookeys.1029.64080)
Supplement: XML Treatment for Pimoa ninglang [file zookeys.1029.64080-treatment24.xml]

<!DOCTYPE tp:taxon-treatment
  PUBLIC "-//TaxonX//DTD Taxonomic Treatment Publishing DTD v0 20100105//EN" "tax-treatment-NSO.dtd">
<tp:taxon-treatment xmlns:tp="http://www.plazi.org/taxpub"><tp:treatment-meta><kwd-group><label>Taxon classification</label><kwd><named-content xmlns:xlink="http://www.w3.org/1999/xlink" content-type="kingdom">Animalia</named-content></kwd><kwd><named-content xmlns:xlink="http://www.w3.org/1999/xlink" content-type="order">Araneae</named-content></kwd><kwd><named-content xmlns:xlink="http://www.w3.org/1999/xlink" content-type="family">Pimoidae</named-content></kwd></kwd-group><mixed-citation publication-type="journal"><person-group><name><surname>Xu</surname><given-names>Hao</given-names></name><name><surname>Zhang</surname><given-names>Xiaoqing</given-names></name><name><surname>Yao</surname><given-names>Zhiyuan</given-names></name><name><surname>Ali</surname><given-names>Abid</given-names></name><name><surname>Li</surname><given-names>Shuqiang</given-names></name></person-group><article-title>Thirty-five new species of the spider genus <italic><tp:taxon-name><tp:taxon-name-part taxon-name-part-type="genus" reg="Pimoa">Pimoa</tp:taxon-name-part></tp:taxon-name></italic> (<tp:taxon-name><tp:taxon-name-part taxon-name-part-type="order">Araneae</tp:taxon-name-part></tp:taxon-name>, <tp:taxon-name><tp:taxon-name-part taxon-name-part-type="family">Pimoidae</tp:taxon-name-part></tp:taxon-name>) from Pan-Himalaya</article-title><source>Zookeys</source><day>08</day><month>4</month><year>2021</year><volume>1029</volume><fpage>1</fpage><lpage>92</lpage><pub-id pub-id-type="doi">10.3897/zookeys.1029.64080</pub-id></mixed-citation></tp:treatment-meta><tp:nomenclature><tp:taxon-name><object-id xmlns:xlink="http://www.w3.org/1999/xlink" content-type="arpha" xlink:type="simple">B5A62722-53D7-551E-B13E-9098A6A583D0</object-id>
              <tp:taxon-name-part taxon-name-part-type="genus" reg="Pimoa">Pimoa</tp:taxon-name-part>
              <tp:taxon-name-part taxon-name-part-type="species" reg="ninglang">ninglang</tp:taxon-name-part>
              <object-id xmlns:xlink="http://www.w3.org/1999/xlink" content-type="zoobank" xlink:type="simple">http://zoobank.org/6A56E9BC-67A7-440D-9352-101E53A5C73D</object-id>
            </tp:taxon-name><tp:taxon-authority>Zhang &amp; Li</tp:taxon-authority><tp:taxon-status xmlns:xlink="http://www.w3.org/1999/xlink" xlink:type="simple">sp. nov.</tp:taxon-status><xref ref-type="fig" rid="F34">Figures 34</xref><xref ref-type="fig" rid="F59">, 59</xref></tp:nomenclature><tp:treatment-sec sec-type="type material" id="SECID0EFUCK"><title>Type material.</title><p><bold><italic>Holotype</italic>:</bold> ♀ (IZCAS-Ar41985), China, Yunnan, Lijiang, Ninglang Yi Autonomous County, Lugu Lake, Nvshen Cave, <named-content xmlns:xlink="http://www.w3.org/1999/xlink" content-type="dwc:verbatimCoordinates" xlink:type="simple"><named-content content-type="geo-json" specific-use="{&#34;type&#34;:&#34;Point&#34;,&#34;coordinates&#34;:[100.810000,27.620000]}" id="NCID0ETUCK" xlink:type="simple">27.62°N, 100.81°E</named-content></named-content>, ca. 3540 m, 5.VII.2010, Q. Zhao leg.</p></tp:treatment-sec><tp:treatment-sec sec-type="etymology" id="SECID0EYUCK"><title>Etymology.</title><p>The specific name is a noun in apposition taken from the type locality.</p></tp:treatment-sec><tp:treatment-sec sec-type="diagnosis" id="SECID0E4UCK"><title>Diagnosis.</title><p><italic><tp:taxon-name><tp:taxon-name-part taxon-name-part-type="genus" reg="Pimoa">Pimoa</tp:taxon-name-part> <tp:taxon-name-part taxon-name-part-type="species" reg="ninglang">ninglang</tp:taxon-name-part></tp:taxon-name></italic> sp. nov. resembles those of <italic><tp:taxon-name><tp:taxon-name-part taxon-name-part-type="genus" reg="Pimoa">P.</tp:taxon-name-part> <tp:taxon-name-part taxon-name-part-type="species" reg="clavata">clavata</tp:taxon-name-part></tp:taxon-name></italic> (see <xref ref-type="bibr" rid="B21">Xu and Li 2007</xref>: 487, figs 30–34) and <italic><tp:taxon-name><tp:taxon-name-part taxon-name-part-type="genus" reg="Pimoa">P.</tp:taxon-name-part> <tp:taxon-name-part taxon-name-part-type="species" reg="gandhii">gandhii</tp:taxon-name-part></tp:taxon-name></italic> (see <xref ref-type="bibr" rid="B8">Hormiga 1994a</xref>: 60, figs 224–231) but can be distinguished from <italic><tp:taxon-name><tp:taxon-name-part taxon-name-part-type="genus" reg="Pimoa">P.</tp:taxon-name-part> <tp:taxon-name-part taxon-name-part-type="species" reg="clavata">clavata</tp:taxon-name-part></tp:taxon-name></italic> by the narrow dorsal plate (Fig. <xref ref-type="fig" rid="F34">34B</xref>) (vs. wider) and from <italic><tp:taxon-name><tp:taxon-name-part taxon-name-part-type="genus" reg="Pimoa">P.</tp:taxon-name-part> <tp:taxon-name-part taxon-name-part-type="species" reg="gandhii">gandhii</tp:taxon-name-part></tp:taxon-name></italic> by the trapezoidal ventral plate (Fig. <xref ref-type="fig" rid="F34">34A</xref>) (vs. triangular) and the fusiform dorsal plate (Fig. <xref ref-type="fig" rid="F34">34B</xref>) (vs. tongue-shaped).</p><fig id="F34" position="float" orientation="portrait"><object-id xmlns:xlink="http://www.w3.org/1999/xlink" content-type="doi" xlink:type="simple">10.3897/zookeys.1029.64080.figure34</object-id><object-id xmlns:xlink="http://www.w3.org/1999/xlink" content-type="arpha" xlink:type="simple">9CEF7B9E-8C54-54C0-9714-6EFA7C6B98F8</object-id><label>Figure 34.</label><caption><p>Epigyne and habitus of <italic><tp:taxon-name><tp:taxon-name-part taxon-name-part-type="genus" reg="Pimoa">Pimoa</tp:taxon-name-part> <tp:taxon-name-part taxon-name-part-type="species" reg="ninglang">ninglang</tp:taxon-name-part></tp:taxon-name></italic> sp. nov., female holotype <bold>A</bold> epigyne, ventral view <bold>B</bold> schematic course of internal duct system, ventral view <bold>C</bold> vulva, dorsal view <bold>D</bold> schematic course of internal duct system, dorsal view <bold>E</bold> female habitus, dorsal view <bold>F</bold> female habitus, lateral view <bold>G</bold> female habitus, ventral view. Abbreviations: <abbrev xmlns:xlink="http://www.w3.org/1999/xlink" xlink:title="copulatory opening" id="ABBRID0EPYCK" xlink:type="simple">CO</abbrev> = copulatory opening; <abbrev xmlns:xlink="http://www.w3.org/1999/xlink" xlink:title="dorsal plate of the epigyne" id="ABBRID0ETYCK" xlink:type="simple">DP</abbrev> = dorsal plate of the epigyne; <abbrev xmlns:xlink="http://www.w3.org/1999/xlink" xlink:title="fertilization duct" id="ABBRID0EXYCK" xlink:type="simple">FD</abbrev> = fertilization duct; S = spermatheca; <abbrev xmlns:xlink="http://www.w3.org/1999/xlink" xlink:title="ventral plate of epigyne" id="ABBRID0E2YCK" xlink:type="simple">VP</abbrev> = ventral plate of epigyne. Scale bars: equal for <bold>E–G</bold>.</p></caption><graphic xmlns:xlink="http://www.w3.org/1999/xlink" xlink:href="zookeys-1029-001-g034.jpg" position="float" orientation="portrait" xlink:type="simple" id="oo_529489.jpg"><uri content-type="original_file" xlink:type="simple">https://binary.pensoft.net/fig/529489</uri></graphic></fig></tp:treatment-sec><tp:treatment-sec sec-type="description" id="SECID0EGZCK"><title>Description.</title><p><bold>Female (<italic>holotype</italic>)</bold>: Total length 5.31. Carapace 2.43 long, 2.28 wide. Abdomen 2.88 long, 3.03 wide. Eye sizes and interdistances: <abbrev xmlns:xlink="http://www.w3.org/1999/xlink" xlink:title="anterior median eye" id="ABBRID0ERZCK" xlink:type="simple">AME</abbrev> 0.14, <abbrev xmlns:xlink="http://www.w3.org/1999/xlink" xlink:title="anterior lateral eye" id="ABBRID0EVZCK" xlink:type="simple">ALE</abbrev> 0.13, <abbrev xmlns:xlink="http://www.w3.org/1999/xlink" xlink:title="posterior median eye" id="ABBRID0EZZCK" xlink:type="simple">PME</abbrev> 0.17, <abbrev xmlns:xlink="http://www.w3.org/1999/xlink" xlink:title="posterior lateral eye" id="ABBRID0E4ZCK" xlink:type="simple">PLE</abbrev> 0.15; <abbrev xmlns:xlink="http://www.w3.org/1999/xlink" xlink:title="distance between AMEs" id="ABBRID0EB1CK" xlink:type="simple">AME-AME</abbrev> 0.09, <abbrev xmlns:xlink="http://www.w3.org/1999/xlink" xlink:title="distance between AME and ALE" id="ABBRID0EF1CK" xlink:type="simple">AME-ALE</abbrev> 0.07, <abbrev xmlns:xlink="http://www.w3.org/1999/xlink" xlink:title="distance between PMEs" id="ABBRID0EJ1CK" xlink:type="simple">PME-PME</abbrev> 0.10, <abbrev xmlns:xlink="http://www.w3.org/1999/xlink" xlink:title="distance between PME and PLE" id="ABBRID0EN1CK" xlink:type="simple">PME-PLE</abbrev> 0.15. Leg measurements: I: – (5.06, –, –, –); II: 14.47 (4.31, 4.91, 3.53, 1.72); III: 10.71 (3.31, 3.40, 2.66, 1.34); IV: 14.25 (4.34, 4.78, 3.66, 1.47). Habitus as in Fig. <xref ref-type="fig" rid="F34">34E–G</xref>. Carapace yellowish with black lateral margins; thoracic fovea and radial grooves distinct; sternum brownish. Abdomen grayish with yellowish transverse chevrons. Legs brownish with black annulations. Epigyne (Fig. <xref ref-type="fig" rid="F34">34A–D</xref>): trapezoidal; ventral plate broad, length subequal to width; dorsal plates narrow; copulatory openings distinct; spermathecae round, separated by ca. 1/3 width of spermatheca; fertilization ducts yellow, laterally oriented.</p><p><bold>Male</bold>: Unknown.</p></tp:treatment-sec><tp:treatment-sec sec-type="distribution" id="SECID0E41CK"><title>Distribution.</title><p>Known only from the type locality, Yunnan, China (Fig. <xref ref-type="fig" rid="F59">59</xref>).</p></tp:treatment-sec><tp:treatment-sec><!--Section generated to contain objects referenced in tp:taxon-treatment.--><fig id="F59" position="float" orientation="portrait"><object-id xmlns:xlink="http://www.w3.org/1999/xlink" content-type="doi" xlink:type="simple">10.3897/zookeys.1029.64080.figure59</object-id><object-id xmlns:xlink="http://www.w3.org/1999/xlink" content-type="arpha" xlink:type="simple">360468AC-F26E-5164-A01C-7CA47F84BDE8</object-id><label>Figure 59.</label><caption><p>Distribution records of <italic><tp:taxon-name><tp:taxon-name-part taxon-name-part-type="genus" reg="Pimoa">Pimoa</tp:taxon-name-part></tp:taxon-name></italic> new species in this paper <bold>1</bold><italic><tp:taxon-name><tp:taxon-name-part taxon-name-part-type="genus" reg="Pimoa">P.</tp:taxon-name-part> <tp:taxon-name-part taxon-name-part-type="species" reg="anning">anning</tp:taxon-name-part></tp:taxon-name></italic> sp. nov. <bold>2</bold><italic><tp:taxon-name><tp:taxon-name-part taxon-name-part-type="genus" reg="Pimoa">P.</tp:taxon-name-part> <tp:taxon-name-part taxon-name-part-type="species" reg="bomi">bomi</tp:taxon-name-part></tp:taxon-name></italic> sp. nov. <bold>3</bold><italic><tp:taxon-name><tp:taxon-name-part taxon-name-part-type="genus" reg="Pimoa">P.</tp:taxon-name-part> <tp:taxon-name-part taxon-name-part-type="species" reg="cawarong">cawarong</tp:taxon-name-part></tp:taxon-name></italic> sp. nov. <bold>4</bold><italic><tp:taxon-name><tp:taxon-name-part taxon-name-part-type="genus" reg="Pimoa">P.</tp:taxon-name-part> <tp:taxon-name-part taxon-name-part-type="species" reg="daman">daman</tp:taxon-name-part></tp:taxon-name></italic> sp. nov. <bold>5</bold><italic><tp:taxon-name><tp:taxon-name-part taxon-name-part-type="genus" reg="Pimoa">P.</tp:taxon-name-part> <tp:taxon-name-part taxon-name-part-type="species" reg="danba">danba</tp:taxon-name-part></tp:taxon-name></italic> sp. nov. <bold>6</bold><italic><tp:taxon-name><tp:taxon-name-part taxon-name-part-type="genus" reg="Pimoa">P.</tp:taxon-name-part> <tp:taxon-name-part taxon-name-part-type="species" reg="deqen">deqen</tp:taxon-name-part></tp:taxon-name></italic> sp. nov. <bold>7</bold><italic><tp:taxon-name><tp:taxon-name-part taxon-name-part-type="genus" reg="Pimoa">P.</tp:taxon-name-part> <tp:taxon-name-part taxon-name-part-type="species" reg="dongjiu">dongjiu</tp:taxon-name-part></tp:taxon-name></italic> sp. nov. <bold>8</bold><italic><tp:taxon-name><tp:taxon-name-part taxon-name-part-type="genus" reg="Pimoa">P.</tp:taxon-name-part> <tp:taxon-name-part taxon-name-part-type="species" reg="guiqing">guiqing</tp:taxon-name-part></tp:taxon-name></italic> sp. nov. <bold>9</bold><italic><tp:taxon-name><tp:taxon-name-part taxon-name-part-type="genus" reg="Pimoa">P.</tp:taxon-name-part> <tp:taxon-name-part taxon-name-part-type="species" reg="gyaca">gyaca</tp:taxon-name-part></tp:taxon-name></italic> sp. nov. <bold>10</bold><italic><tp:taxon-name><tp:taxon-name-part taxon-name-part-type="genus" reg="Pimoa">P.</tp:taxon-name-part> <tp:taxon-name-part taxon-name-part-type="species" reg="gyara">gyara</tp:taxon-name-part></tp:taxon-name></italic> sp. nov. <bold>11</bold><italic><tp:taxon-name><tp:taxon-name-part taxon-name-part-type="genus" reg="Pimoa">P.</tp:taxon-name-part> <tp:taxon-name-part taxon-name-part-type="species" reg="gyirong">gyirong</tp:taxon-name-part></tp:taxon-name></italic> sp. nov. <bold>12</bold><italic><tp:taxon-name><tp:taxon-name-part taxon-name-part-type="genus" reg="Pimoa">P.</tp:taxon-name-part> <tp:taxon-name-part taxon-name-part-type="species" reg="heishui">heishui</tp:taxon-name-part></tp:taxon-name></italic> sp. nov. <bold>13</bold><italic><tp:taxon-name><tp:taxon-name-part taxon-name-part-type="genus" reg="Pimoa">P.</tp:taxon-name-part> <tp:taxon-name-part taxon-name-part-type="species" reg="jinchuan">jinchuan</tp:taxon-name-part></tp:taxon-name></italic> sp. nov. <bold>14</bold><italic><tp:taxon-name><tp:taxon-name-part taxon-name-part-type="genus" reg="Pimoa">P.</tp:taxon-name-part> <tp:taxon-name-part taxon-name-part-type="species" reg="khaptad">khaptad</tp:taxon-name-part></tp:taxon-name></italic> sp. nov. <bold>15</bold><italic><tp:taxon-name><tp:taxon-name-part taxon-name-part-type="genus" reg="Pimoa">P.</tp:taxon-name-part> <tp:taxon-name-part taxon-name-part-type="species" reg="koshi">koshi</tp:taxon-name-part></tp:taxon-name></italic> sp. nov. <bold>16</bold><italic><tp:taxon-name><tp:taxon-name-part taxon-name-part-type="genus" reg="Pimoa">P.</tp:taxon-name-part> <tp:taxon-name-part taxon-name-part-type="species" reg="lhatog">lhatog</tp:taxon-name-part></tp:taxon-name></italic> sp. nov. <bold>17</bold><italic><tp:taxon-name><tp:taxon-name-part taxon-name-part-type="genus" reg="Pimoa">P.</tp:taxon-name-part> <tp:taxon-name-part taxon-name-part-type="species" reg="mechi">mechi</tp:taxon-name-part></tp:taxon-name></italic> sp. nov. <bold>18</bold><italic><tp:taxon-name><tp:taxon-name-part taxon-name-part-type="genus" reg="Pimoa">P.</tp:taxon-name-part> <tp:taxon-name-part taxon-name-part-type="species" reg="miandam">miandam</tp:taxon-name-part></tp:taxon-name></italic> sp. nov. <bold>19</bold><italic><tp:taxon-name><tp:taxon-name-part taxon-name-part-type="genus" reg="Pimoa">P.</tp:taxon-name-part> <tp:taxon-name-part taxon-name-part-type="species" reg="miero">miero</tp:taxon-name-part></tp:taxon-name></italic> sp. nov. <bold>20</bold><italic><tp:taxon-name><tp:taxon-name-part taxon-name-part-type="genus" reg="Pimoa">P.</tp:taxon-name-part> <tp:taxon-name-part taxon-name-part-type="species" reg="mude">mude</tp:taxon-name-part></tp:taxon-name></italic> sp. nov. <bold>21</bold><italic><tp:taxon-name><tp:taxon-name-part taxon-name-part-type="genus" reg="Pimoa">P.</tp:taxon-name-part> <tp:taxon-name-part taxon-name-part-type="species" reg="muli">muli</tp:taxon-name-part></tp:taxon-name></italic> sp. nov. <bold>22</bold><italic><tp:taxon-name><tp:taxon-name-part taxon-name-part-type="genus" reg="Pimoa">P.</tp:taxon-name-part> <tp:taxon-name-part taxon-name-part-type="species" reg="naran">naran</tp:taxon-name-part></tp:taxon-name></italic> sp. nov. <bold>23</bold><italic><tp:taxon-name><tp:taxon-name-part taxon-name-part-type="genus" reg="Pimoa">P.</tp:taxon-name-part> <tp:taxon-name-part taxon-name-part-type="species" reg="ninglang">ninglang</tp:taxon-name-part></tp:taxon-name></italic> sp. nov. <bold>24</bold><italic><tp:taxon-name><tp:taxon-name-part taxon-name-part-type="genus" reg="Pimoa">P.</tp:taxon-name-part> <tp:taxon-name-part taxon-name-part-type="species" reg="nyalam">nyalam</tp:taxon-name-part></tp:taxon-name></italic> sp. nov. <bold>25</bold><italic><tp:taxon-name><tp:taxon-name-part taxon-name-part-type="genus" reg="Pimoa">P.</tp:taxon-name-part> <tp:taxon-name-part taxon-name-part-type="species" reg="phaplu">phaplu</tp:taxon-name-part></tp:taxon-name></italic> sp. nov. <bold>26</bold><italic><tp:taxon-name><tp:taxon-name-part taxon-name-part-type="genus" reg="Pimoa">P.</tp:taxon-name-part> <tp:taxon-name-part taxon-name-part-type="species" reg="putou">putou</tp:taxon-name-part></tp:taxon-name></italic> sp. nov. <bold>27</bold><italic><tp:taxon-name><tp:taxon-name-part taxon-name-part-type="genus" reg="Pimoa">P.</tp:taxon-name-part> <tp:taxon-name-part taxon-name-part-type="species" reg="rara">rara</tp:taxon-name-part></tp:taxon-name></italic> sp. nov. <bold>28</bold><italic><tp:taxon-name><tp:taxon-name-part taxon-name-part-type="genus" reg="Pimoa">P.</tp:taxon-name-part> <tp:taxon-name-part taxon-name-part-type="species" reg="sangri">sangri</tp:taxon-name-part></tp:taxon-name></italic> sp. nov. <bold>29</bold><italic><tp:taxon-name><tp:taxon-name-part taxon-name-part-type="genus" reg="Pimoa">P.</tp:taxon-name-part> <tp:taxon-name-part taxon-name-part-type="species" reg="shigatse">shigatse</tp:taxon-name-part></tp:taxon-name></italic> sp. nov. <bold>30</bold><italic><tp:taxon-name><tp:taxon-name-part taxon-name-part-type="genus" reg="Pimoa">P.</tp:taxon-name-part> <tp:taxon-name-part taxon-name-part-type="species" reg="tengchong">tengchong</tp:taxon-name-part></tp:taxon-name></italic> sp. nov. <bold>31</bold><italic><tp:taxon-name><tp:taxon-name-part taxon-name-part-type="genus" reg="Pimoa">P.</tp:taxon-name-part> <tp:taxon-name-part taxon-name-part-type="species" reg="xiahe">xiahe</tp:taxon-name-part></tp:taxon-name></italic> sp. nov. <bold>32</bold><italic><tp:taxon-name><tp:taxon-name-part taxon-name-part-type="genus" reg="Pimoa">P.</tp:taxon-name-part> <tp:taxon-name-part taxon-name-part-type="species" reg="yejiei">yejiei</tp:taxon-name-part></tp:taxon-name></italic> sp. nov. <bold>33</bold><italic><tp:taxon-name><tp:taxon-name-part taxon-name-part-type="genus" reg="Pimoa">P.</tp:taxon-name-part> <tp:taxon-name-part taxon-name-part-type="species" reg="yele">yele</tp:taxon-name-part></tp:taxon-name></italic> sp. nov. <bold>34</bold><italic><tp:taxon-name><tp:taxon-name-part taxon-name-part-type="genus" reg="Pimoa">P.</tp:taxon-name-part> <tp:taxon-name-part taxon-name-part-type="species" reg="zayu">zayu</tp:taxon-name-part></tp:taxon-name></italic> sp. nov. <bold>35</bold><italic><tp:taxon-name><tp:taxon-name-part taxon-name-part-type="genus" reg="Pimoa">P.</tp:taxon-name-part> <tp:taxon-name-part taxon-name-part-type="species" reg="zhigangi">zhigangi</tp:taxon-name-part></tp:taxon-name></italic> sp. nov.</p></caption><graphic xmlns:xlink="http://www.w3.org/1999/xlink" xlink:href="zookeys-1029-001-g059.jpg" position="float" orientation="portrait" xlink:type="simple" id="oo_529514.jpg"><uri content-type="original_file" xlink:type="simple">https://binary.pensoft.net/fig/529514</uri></graphic></fig></tp:treatment-sec><ref-list><ref id="B21"><mixed-citation xmlns:xlink="http://www.w3.org/1999/xlink" xlink:type="simple"><person-group><name name-style="western"><surname>Xu</surname><given-names>X</given-names></name><name name-style="western"><surname>Li</surname><given-names>S</given-names></name></person-group> (<year>2007</year>) <article-title>Taxonomic study of the spider family <tp:taxon-name><tp:taxon-name-part taxon-name-part-type="family">Pimoidae</tp:taxon-name-part></tp:taxon-name> (<tp:taxon-name><tp:taxon-name-part taxon-name-part-type="class">Arachnida</tp:taxon-name-part></tp:taxon-name>: <tp:taxon-name><tp:taxon-name-part taxon-name-part-type="order">Araneae</tp:taxon-name-part></tp:taxon-name>) from China.</article-title><source>Zoological Studies</source><volume>46</volume>: <fpage>483</fpage>–<lpage>502</lpage>.</mixed-citation></ref><ref id="B8"><mixed-citation xmlns:xlink="http://www.w3.org/1999/xlink" xlink:type="simple"><person-group><name name-style="western"><surname>Hormiga</surname><given-names>G</given-names></name></person-group> (<year>1994a</year>) <article-title>A revision and cladistic analysis of the spider family <tp:taxon-name><tp:taxon-name-part taxon-name-part-type="family">Pimoidae</tp:taxon-name-part></tp:taxon-name> (<tp:taxon-name><tp:taxon-name-part taxon-name-part-type="superfamily">Araneoidea</tp:taxon-name-part></tp:taxon-name>: <tp:taxon-name><tp:taxon-name-part taxon-name-part-type="order">Araneae</tp:taxon-name-part></tp:taxon-name>).</article-title><source>Smithsonian Contributions to Zoology</source><volume>549</volume>: <fpage>1</fpage>–<lpage>104</lpage>. <ext-link xlink:type="simple" ext-link-type="doi" xlink:href="10.5479/si.00810282.549">https://doi.org/10.5479/si.00810282.549</ext-link></mixed-citation></ref></ref-list></tp:taxon-treatment>
