# Supplementary material for: Thirty-five new species of the spider genus Pimoa (Araneae, Pimoidae) from Pan-Himalaya
Source: Zookeys. 2021 Apr 8;1029:1–92. doi: 10.3897/zookeys.1029.64080 (PMC8050015; doi:10.3897/zookeys.1029.64080)
Supplement: XML Treatment for Pimoa putou [file zookeys.1029.64080-treatment27.xml]

<!DOCTYPE tp:taxon-treatment
  PUBLIC "-//TaxonX//DTD Taxonomic Treatment Publishing DTD v0 20100105//EN" "tax-treatment-NSO.dtd">
<tp:taxon-treatment xmlns:tp="http://www.plazi.org/taxpub"><tp:treatment-meta><kwd-group><label>Taxon classification</label><kwd><named-content xmlns:xlink="http://www.w3.org/1999/xlink" content-type="kingdom">Animalia</named-content></kwd><kwd><named-content xmlns:xlink="http://www.w3.org/1999/xlink" content-type="order">Araneae</named-content></kwd><kwd><named-content xmlns:xlink="http://www.w3.org/1999/xlink" content-type="family">Pimoidae</named-content></kwd></kwd-group><mixed-citation publication-type="journal"><person-group><name><surname>Xu</surname><given-names>Hao</given-names></name><name><surname>Zhang</surname><given-names>Xiaoqing</given-names></name><name><surname>Yao</surname><given-names>Zhiyuan</given-names></name><name><surname>Ali</surname><given-names>Abid</given-names></name><name><surname>Li</surname><given-names>Shuqiang</given-names></name></person-group><article-title>Thirty-five new species of the spider genus <italic><tp:taxon-name><tp:taxon-name-part taxon-name-part-type="genus" reg="Pimoa">Pimoa</tp:taxon-name-part></tp:taxon-name></italic> (<tp:taxon-name><tp:taxon-name-part taxon-name-part-type="order">Araneae</tp:taxon-name-part></tp:taxon-name>, <tp:taxon-name><tp:taxon-name-part taxon-name-part-type="family">Pimoidae</tp:taxon-name-part></tp:taxon-name>) from Pan-Himalaya</article-title><source>Zookeys</source><day>08</day><month>4</month><year>2021</year><volume>1029</volume><fpage>1</fpage><lpage>92</lpage><pub-id pub-id-type="doi">10.3897/zookeys.1029.64080</pub-id></mixed-citation></tp:treatment-meta><tp:nomenclature><tp:taxon-name><object-id xmlns:xlink="http://www.w3.org/1999/xlink" content-type="arpha" xlink:type="simple">4ED3E4FD-104B-5E1E-9E7B-D85109A213DD</object-id>
              <tp:taxon-name-part taxon-name-part-type="genus" reg="Pimoa">Pimoa</tp:taxon-name-part>
              <tp:taxon-name-part taxon-name-part-type="species" reg="putou">putou</tp:taxon-name-part>
              <object-id xmlns:xlink="http://www.w3.org/1999/xlink" content-type="zoobank" xlink:type="simple">http://zoobank.org/839F876D-C10B-44B6-898C-685B7F4E07E9</object-id>
            </tp:taxon-name><tp:taxon-authority>Zhang &amp; Li</tp:taxon-authority><tp:taxon-status xmlns:xlink="http://www.w3.org/1999/xlink" xlink:type="simple">sp. nov.</tp:taxon-status><xref ref-type="fig" rid="F39">Figures 39</xref><xref ref-type="fig" rid="F59">, 59</xref></tp:nomenclature><tp:treatment-sec sec-type="type material" id="SECID0E5ZDK"><title>Type material.</title><p><bold><italic>Holotype</italic>:</bold> ♀ (IZCAS-Ar41993), China, Sichuan, Li County, Putou Village, Bipeng Valley to Macao Valley, <named-content xmlns:xlink="http://www.w3.org/1999/xlink" content-type="dwc:verbatimCoordinates" xlink:type="simple"><named-content content-type="geo-json" specific-use="{&#34;type&#34;:&#34;Point&#34;,&#34;coordinates&#34;:[102.850000,31.360000]}" id="NCID0EM1DK" xlink:type="simple">31.36°N, 102.85°E</named-content></named-content>, ca. 2805 m, 21.XI.2019, Z. Chen leg. <bold><italic>Paratype</italic></bold>: 1♀ (IZCAS-Ar41994), same data as holotype.</p></tp:treatment-sec><tp:treatment-sec sec-type="etymology" id="SECID0EU1DK"><title>Etymology.</title><p>The specific name is a noun in apposition taken from the type locality.</p></tp:treatment-sec><tp:treatment-sec sec-type="diagnosis" id="SECID0EZ1DK"><title>Diagnosis.</title><p><italic><tp:taxon-name><tp:taxon-name-part taxon-name-part-type="genus" reg="Pimoa">Pimoa</tp:taxon-name-part> <tp:taxon-name-part taxon-name-part-type="species" reg="putou">putou</tp:taxon-name-part></tp:taxon-name></italic> sp. nov. resembles those of <italic><tp:taxon-name><tp:taxon-name-part taxon-name-part-type="genus" reg="Pimoa">P.</tp:taxon-name-part> <tp:taxon-name-part taxon-name-part-type="species" reg="jinchuan">jinchuan</tp:taxon-name-part></tp:taxon-name></italic> sp. nov. (Fig. <xref ref-type="fig" rid="F20">20A–D</xref>) and <italic><tp:taxon-name><tp:taxon-name-part taxon-name-part-type="genus" reg="Pimoa">P.</tp:taxon-name-part> <tp:taxon-name-part taxon-name-part-type="species" reg="yele">yele</tp:taxon-name-part></tp:taxon-name></italic> sp. nov. (Fig. <xref ref-type="fig" rid="F50">50A–D</xref>) but can be distinguished by the tongue-shaped ventral plate with two processes proximally (Fig. <xref ref-type="fig" rid="F39">39A</xref>) (vs. distally curved in <italic><tp:taxon-name><tp:taxon-name-part taxon-name-part-type="genus" reg="Pimoa">P.</tp:taxon-name-part> <tp:taxon-name-part taxon-name-part-type="species" reg="jinchuan">jinchuan</tp:taxon-name-part></tp:taxon-name></italic> sp. nov. and broad in <italic><tp:taxon-name><tp:taxon-name-part taxon-name-part-type="genus" reg="Pimoa">P.</tp:taxon-name-part> <tp:taxon-name-part taxon-name-part-type="species" reg="yele">yele</tp:taxon-name-part></tp:taxon-name></italic> sp. nov.) and also distinguished from <italic><tp:taxon-name><tp:taxon-name-part taxon-name-part-type="genus" reg="Pimoa">P.</tp:taxon-name-part> <tp:taxon-name-part taxon-name-part-type="species" reg="yele">yele</tp:taxon-name-part></tp:taxon-name></italic> sp. nov. by the ventral plate slightly longer than the dorsal plate (Fig. <xref ref-type="fig" rid="F39">39B</xref>) (vs. shorter).</p><fig id="F39" position="float" orientation="portrait"><object-id xmlns:xlink="http://www.w3.org/1999/xlink" content-type="doi" xlink:type="simple">10.3897/zookeys.1029.64080.figure39</object-id><object-id xmlns:xlink="http://www.w3.org/1999/xlink" content-type="arpha" xlink:type="simple">07F30FE7-6E03-53F7-8235-896D3576555D</object-id><label>Figure 39.</label><caption><p>Epigyne and habitus of <italic><tp:taxon-name><tp:taxon-name-part taxon-name-part-type="genus" reg="Pimoa">Pimoa</tp:taxon-name-part> <tp:taxon-name-part taxon-name-part-type="species" reg="putou">putou</tp:taxon-name-part></tp:taxon-name></italic> sp. nov., female holotype <bold>A</bold> epigyne, ventral view <bold>B</bold> schematic course of internal duct system, ventral view <bold>C</bold> vulva, dorsal view <bold>D</bold> schematic course of internal duct system, dorsal view <bold>E</bold> female habitus, dorsal view <bold>F</bold> female habitus, lateral view <bold>G</bold> female habitus, ventral view. Abbreviations: <abbrev xmlns:xlink="http://www.w3.org/1999/xlink" xlink:title="copulatory opening" id="ABBRID0ES5DK" xlink:type="simple">CO</abbrev> = copulatory opening; <abbrev xmlns:xlink="http://www.w3.org/1999/xlink" xlink:title="dorsal plate of the epigyne" id="ABBRID0EW5DK" xlink:type="simple">DP</abbrev> = dorsal plate of the epigyne; <abbrev xmlns:xlink="http://www.w3.org/1999/xlink" xlink:title="fertilization duct" id="ABBRID0E15DK" xlink:type="simple">FD</abbrev> = fertilization duct; S = spermatheca; <abbrev xmlns:xlink="http://www.w3.org/1999/xlink" xlink:title="ventral plate of epigyne" id="ABBRID0E55DK" xlink:type="simple">VP</abbrev> = ventral plate of epigyne. Scale bars: equal for <bold>E–G</bold>.</p></caption><graphic xmlns:xlink="http://www.w3.org/1999/xlink" xlink:href="zookeys-1029-001-g039.jpg" position="float" orientation="portrait" xlink:type="simple" id="oo_529494.jpg"><uri content-type="original_file" xlink:type="simple">https://binary.pensoft.net/fig/529494</uri></graphic></fig></tp:treatment-sec><tp:treatment-sec sec-type="description" id="SECID0EJ6DK"><title>Description.</title><p><bold>Female (<italic>holotype</italic>)</bold>: Total length 7.26. Carapace 2.63 long, 2.60 wide. Abdomen 4.63 long, 2.56 wide. Eye sizes and interdistances: <abbrev xmlns:xlink="http://www.w3.org/1999/xlink" xlink:title="anterior median eye" id="ABBRID0EU6DK" xlink:type="simple">AME</abbrev> 0.16, <abbrev xmlns:xlink="http://www.w3.org/1999/xlink" xlink:title="anterior lateral eye" id="ABBRID0EY6DK" xlink:type="simple">ALE</abbrev> 0.18, <abbrev xmlns:xlink="http://www.w3.org/1999/xlink" xlink:title="posterior median eye" id="ABBRID0E36DK" xlink:type="simple">PME</abbrev> 0.17, <abbrev xmlns:xlink="http://www.w3.org/1999/xlink" xlink:title="posterior lateral eye" id="ABBRID0EAAEK" xlink:type="simple">PLE</abbrev> 0.18; <abbrev xmlns:xlink="http://www.w3.org/1999/xlink" xlink:title="distance between AMEs" id="ABBRID0EEAEK" xlink:type="simple">AME-AME</abbrev> 0.13, <abbrev xmlns:xlink="http://www.w3.org/1999/xlink" xlink:title="distance between AME and ALE" id="ABBRID0EIAEK" xlink:type="simple">AME-ALE</abbrev> 0.16, <abbrev xmlns:xlink="http://www.w3.org/1999/xlink" xlink:title="distance between PMEs" id="ABBRID0EMAEK" xlink:type="simple">PME-PME</abbrev> 0.07, <abbrev xmlns:xlink="http://www.w3.org/1999/xlink" xlink:title="distance between PME and PLE" id="ABBRID0EQAEK" xlink:type="simple">PME-PLE</abbrev> 0.22. Leg measurements: I: 28.10 (7.96, 9.50, 8.28, 2.36); II: 23.74 (6.53, 7.77, 7.16, 2.28); III: 17.06 (5.22, 5.47, 4.59, 1.78); IV: 22.13 (6.63, 7.22, 6.31, 1.97). Habitus as in Fig. <xref ref-type="fig" rid="F39">39E–G</xref>. Carapace yellow with black lateral margins; thoracic fovea and radial grooves distinct; sternum brownish. Abdomen grayish with yellowish transverse chevrons. Legs brownish without annulations. Epigyne (Fig. <xref ref-type="fig" rid="F39">39A–D</xref>): bullet-shaped; ventral plate broad, with two processes proximally, length subequal to width; dorsal plate tongue-shaped, with a tip distally, width ca. 1/2 length; copulatory openings distinct; spermathecae round, unseparated; fertilization ducts yellow, laterally oriented.</p><p><bold>Male</bold>: Unknown.</p></tp:treatment-sec><tp:treatment-sec sec-type="distribution" id="SECID0EABEK"><title>Distribution.</title><p>Known only from the type locality, Sichuan, China (Fig. <xref ref-type="fig" rid="F59">59</xref>).</p></tp:treatment-sec><tp:treatment-sec><!--Section generated to contain objects referenced in tp:taxon-treatment.--><fig id="F59" position="float" orientation="portrait"><object-id xmlns:xlink="http://www.w3.org/1999/xlink" content-type="doi" xlink:type="simple">10.3897/zookeys.1029.64080.figure59</object-id><object-id xmlns:xlink="http://www.w3.org/1999/xlink" content-type="arpha" xlink:type="simple">360468AC-F26E-5164-A01C-7CA47F84BDE8</object-id><label>Figure 59.</label><caption><p>Distribution records of <italic><tp:taxon-name><tp:taxon-name-part taxon-name-part-type="genus" reg="Pimoa">Pimoa</tp:taxon-name-part></tp:taxon-name></italic> new species in this paper <bold>1</bold><italic><tp:taxon-name><tp:taxon-name-part taxon-name-part-type="genus" reg="Pimoa">P.</tp:taxon-name-part> <tp:taxon-name-part taxon-name-part-type="species" reg="anning">anning</tp:taxon-name-part></tp:taxon-name></italic> sp. nov. <bold>2</bold><italic><tp:taxon-name><tp:taxon-name-part taxon-name-part-type="genus" reg="Pimoa">P.</tp:taxon-name-part> <tp:taxon-name-part taxon-name-part-type="species" reg="bomi">bomi</tp:taxon-name-part></tp:taxon-name></italic> sp. nov. <bold>3</bold><italic><tp:taxon-name><tp:taxon-name-part taxon-name-part-type="genus" reg="Pimoa">P.</tp:taxon-name-part> <tp:taxon-name-part taxon-name-part-type="species" reg="cawarong">cawarong</tp:taxon-name-part></tp:taxon-name></italic> sp. nov. <bold>4</bold><italic><tp:taxon-name><tp:taxon-name-part taxon-name-part-type="genus" reg="Pimoa">P.</tp:taxon-name-part> <tp:taxon-name-part taxon-name-part-type="species" reg="daman">daman</tp:taxon-name-part></tp:taxon-name></italic> sp. nov. <bold>5</bold><italic><tp:taxon-name><tp:taxon-name-part taxon-name-part-type="genus" reg="Pimoa">P.</tp:taxon-name-part> <tp:taxon-name-part taxon-name-part-type="species" reg="danba">danba</tp:taxon-name-part></tp:taxon-name></italic> sp. nov. <bold>6</bold><italic><tp:taxon-name><tp:taxon-name-part taxon-name-part-type="genus" reg="Pimoa">P.</tp:taxon-name-part> <tp:taxon-name-part taxon-name-part-type="species" reg="deqen">deqen</tp:taxon-name-part></tp:taxon-name></italic> sp. nov. <bold>7</bold><italic><tp:taxon-name><tp:taxon-name-part taxon-name-part-type="genus" reg="Pimoa">P.</tp:taxon-name-part> <tp:taxon-name-part taxon-name-part-type="species" reg="dongjiu">dongjiu</tp:taxon-name-part></tp:taxon-name></italic> sp. nov. <bold>8</bold><italic><tp:taxon-name><tp:taxon-name-part taxon-name-part-type="genus" reg="Pimoa">P.</tp:taxon-name-part> <tp:taxon-name-part taxon-name-part-type="species" reg="guiqing">guiqing</tp:taxon-name-part></tp:taxon-name></italic> sp. nov. <bold>9</bold><italic><tp:taxon-name><tp:taxon-name-part taxon-name-part-type="genus" reg="Pimoa">P.</tp:taxon-name-part> <tp:taxon-name-part taxon-name-part-type="species" reg="gyaca">gyaca</tp:taxon-name-part></tp:taxon-name></italic> sp. nov. <bold>10</bold><italic><tp:taxon-name><tp:taxon-name-part taxon-name-part-type="genus" reg="Pimoa">P.</tp:taxon-name-part> <tp:taxon-name-part taxon-name-part-type="species" reg="gyara">gyara</tp:taxon-name-part></tp:taxon-name></italic> sp. nov. <bold>11</bold><italic><tp:taxon-name><tp:taxon-name-part taxon-name-part-type="genus" reg="Pimoa">P.</tp:taxon-name-part> <tp:taxon-name-part taxon-name-part-type="species" reg="gyirong">gyirong</tp:taxon-name-part></tp:taxon-name></italic> sp. nov. <bold>12</bold><italic><tp:taxon-name><tp:taxon-name-part taxon-name-part-type="genus" reg="Pimoa">P.</tp:taxon-name-part> <tp:taxon-name-part taxon-name-part-type="species" reg="heishui">heishui</tp:taxon-name-part></tp:taxon-name></italic> sp. nov. <bold>13</bold><italic><tp:taxon-name><tp:taxon-name-part taxon-name-part-type="genus" reg="Pimoa">P.</tp:taxon-name-part> <tp:taxon-name-part taxon-name-part-type="species" reg="jinchuan">jinchuan</tp:taxon-name-part></tp:taxon-name></italic> sp. nov. <bold>14</bold><italic><tp:taxon-name><tp:taxon-name-part taxon-name-part-type="genus" reg="Pimoa">P.</tp:taxon-name-part> <tp:taxon-name-part taxon-name-part-type="species" reg="khaptad">khaptad</tp:taxon-name-part></tp:taxon-name></italic> sp. nov. <bold>15</bold><italic><tp:taxon-name><tp:taxon-name-part taxon-name-part-type="genus" reg="Pimoa">P.</tp:taxon-name-part> <tp:taxon-name-part taxon-name-part-type="species" reg="koshi">koshi</tp:taxon-name-part></tp:taxon-name></italic> sp. nov. <bold>16</bold><italic><tp:taxon-name><tp:taxon-name-part taxon-name-part-type="genus" reg="Pimoa">P.</tp:taxon-name-part> <tp:taxon-name-part taxon-name-part-type="species" reg="lhatog">lhatog</tp:taxon-name-part></tp:taxon-name></italic> sp. nov. <bold>17</bold><italic><tp:taxon-name><tp:taxon-name-part taxon-name-part-type="genus" reg="Pimoa">P.</tp:taxon-name-part> <tp:taxon-name-part taxon-name-part-type="species" reg="mechi">mechi</tp:taxon-name-part></tp:taxon-name></italic> sp. nov. <bold>18</bold><italic><tp:taxon-name><tp:taxon-name-part taxon-name-part-type="genus" reg="Pimoa">P.</tp:taxon-name-part> <tp:taxon-name-part taxon-name-part-type="species" reg="miandam">miandam</tp:taxon-name-part></tp:taxon-name></italic> sp. nov. <bold>19</bold><italic><tp:taxon-name><tp:taxon-name-part taxon-name-part-type="genus" reg="Pimoa">P.</tp:taxon-name-part> <tp:taxon-name-part taxon-name-part-type="species" reg="miero">miero</tp:taxon-name-part></tp:taxon-name></italic> sp. nov. <bold>20</bold><italic><tp:taxon-name><tp:taxon-name-part taxon-name-part-type="genus" reg="Pimoa">P.</tp:taxon-name-part> <tp:taxon-name-part taxon-name-part-type="species" reg="mude">mude</tp:taxon-name-part></tp:taxon-name></italic> sp. nov. <bold>21</bold><italic><tp:taxon-name><tp:taxon-name-part taxon-name-part-type="genus" reg="Pimoa">P.</tp:taxon-name-part> <tp:taxon-name-part taxon-name-part-type="species" reg="muli">muli</tp:taxon-name-part></tp:taxon-name></italic> sp. nov. <bold>22</bold><italic><tp:taxon-name><tp:taxon-name-part taxon-name-part-type="genus" reg="Pimoa">P.</tp:taxon-name-part> <tp:taxon-name-part taxon-name-part-type="species" reg="naran">naran</tp:taxon-name-part></tp:taxon-name></italic> sp. nov. <bold>23</bold><italic><tp:taxon-name><tp:taxon-name-part taxon-name-part-type="genus" reg="Pimoa">P.</tp:taxon-name-part> <tp:taxon-name-part taxon-name-part-type="species" reg="ninglang">ninglang</tp:taxon-name-part></tp:taxon-name></italic> sp. nov. <bold>24</bold><italic><tp:taxon-name><tp:taxon-name-part taxon-name-part-type="genus" reg="Pimoa">P.</tp:taxon-name-part> <tp:taxon-name-part taxon-name-part-type="species" reg="nyalam">nyalam</tp:taxon-name-part></tp:taxon-name></italic> sp. nov. <bold>25</bold><italic><tp:taxon-name><tp:taxon-name-part taxon-name-part-type="genus" reg="Pimoa">P.</tp:taxon-name-part> <tp:taxon-name-part taxon-name-part-type="species" reg="phaplu">phaplu</tp:taxon-name-part></tp:taxon-name></italic> sp. nov. <bold>26</bold><italic><tp:taxon-name><tp:taxon-name-part taxon-name-part-type="genus" reg="Pimoa">P.</tp:taxon-name-part> <tp:taxon-name-part taxon-name-part-type="species" reg="putou">putou</tp:taxon-name-part></tp:taxon-name></italic> sp. nov. <bold>27</bold><italic><tp:taxon-name><tp:taxon-name-part taxon-name-part-type="genus" reg="Pimoa">P.</tp:taxon-name-part> <tp:taxon-name-part taxon-name-part-type="species" reg="rara">rara</tp:taxon-name-part></tp:taxon-name></italic> sp. nov. <bold>28</bold><italic><tp:taxon-name><tp:taxon-name-part taxon-name-part-type="genus" reg="Pimoa">P.</tp:taxon-name-part> <tp:taxon-name-part taxon-name-part-type="species" reg="sangri">sangri</tp:taxon-name-part></tp:taxon-name></italic> sp. nov. <bold>29</bold><italic><tp:taxon-name><tp:taxon-name-part taxon-name-part-type="genus" reg="Pimoa">P.</tp:taxon-name-part> <tp:taxon-name-part taxon-name-part-type="species" reg="shigatse">shigatse</tp:taxon-name-part></tp:taxon-name></italic> sp. nov. <bold>30</bold><italic><tp:taxon-name><tp:taxon-name-part taxon-name-part-type="genus" reg="Pimoa">P.</tp:taxon-name-part> <tp:taxon-name-part taxon-name-part-type="species" reg="tengchong">tengchong</tp:taxon-name-part></tp:taxon-name></italic> sp. nov. <bold>31</bold><italic><tp:taxon-name><tp:taxon-name-part taxon-name-part-type="genus" reg="Pimoa">P.</tp:taxon-name-part> <tp:taxon-name-part taxon-name-part-type="species" reg="xiahe">xiahe</tp:taxon-name-part></tp:taxon-name></italic> sp. nov. <bold>32</bold><italic><tp:taxon-name><tp:taxon-name-part taxon-name-part-type="genus" reg="Pimoa">P.</tp:taxon-name-part> <tp:taxon-name-part taxon-name-part-type="species" reg="yejiei">yejiei</tp:taxon-name-part></tp:taxon-name></italic> sp. nov. <bold>33</bold><italic><tp:taxon-name><tp:taxon-name-part taxon-name-part-type="genus" reg="Pimoa">P.</tp:taxon-name-part> <tp:taxon-name-part taxon-name-part-type="species" reg="yele">yele</tp:taxon-name-part></tp:taxon-name></italic> sp. nov. <bold>34</bold><italic><tp:taxon-name><tp:taxon-name-part taxon-name-part-type="genus" reg="Pimoa">P.</tp:taxon-name-part> <tp:taxon-name-part taxon-name-part-type="species" reg="zayu">zayu</tp:taxon-name-part></tp:taxon-name></italic> sp. nov. <bold>35</bold><italic><tp:taxon-name><tp:taxon-name-part taxon-name-part-type="genus" reg="Pimoa">P.</tp:taxon-name-part> <tp:taxon-name-part taxon-name-part-type="species" reg="zhigangi">zhigangi</tp:taxon-name-part></tp:taxon-name></italic> sp. nov.</p></caption><graphic xmlns:xlink="http://www.w3.org/1999/xlink" xlink:href="zookeys-1029-001-g059.jpg" position="float" orientation="portrait" xlink:type="simple" id="oo_529514.jpg"><uri content-type="original_file" xlink:type="simple">https://binary.pensoft.net/fig/529514</uri></graphic></fig><fig id="F20" position="float" orientation="portrait"><object-id xmlns:xlink="http://www.w3.org/1999/xlink" content-type="doi" xlink:type="simple">10.3897/zookeys.1029.64080.figure20</object-id><object-id xmlns:xlink="http://www.w3.org/1999/xlink" content-type="arpha" xlink:type="simple">68A88D46-505B-5E26-88D4-D3F3428B0F74</object-id><label>Figure 20.</label><caption><p>Epigyne and habitus of <italic><tp:taxon-name><tp:taxon-name-part taxon-name-part-type="genus" reg="Pimoa">Pimoa</tp:taxon-name-part> <tp:taxon-name-part taxon-name-part-type="species" reg="jinchuan">jinchuan</tp:taxon-name-part></tp:taxon-name></italic> sp. nov., female paratype and male holotype <bold>A</bold> epigyne, ventral view <bold>B</bold> vulva, dorsal view <bold>C</bold> schematic course of internal duct system, ventral view <bold>D</bold> schematic course of internal duct system, dorsal view <bold>E</bold> male habitus, dorsal view <bold>F</bold> female habitus, dorsal view <bold>G</bold> female habitus, ventral view. Abbreviations: <abbrev xmlns:xlink="http://www.w3.org/1999/xlink" xlink:title="copulatory opening" id="ABBRID0EXIDI" xlink:type="simple">CO</abbrev> = copulatory opening; <abbrev xmlns:xlink="http://www.w3.org/1999/xlink" xlink:title="dorsal plate of the epigyne" id="ABBRID0E2IDI" xlink:type="simple">DP</abbrev> = dorsal plate of the epigyne; <abbrev xmlns:xlink="http://www.w3.org/1999/xlink" xlink:title="fertilization duct" id="ABBRID0E6IDI" xlink:type="simple">FD</abbrev> = fertilization duct; S = spermatheca; <abbrev xmlns:xlink="http://www.w3.org/1999/xlink" xlink:title="ventral plate of epigyne" id="ABBRID0EDJDI" xlink:type="simple">VP</abbrev> = ventral plate of epigyne. Scale bars: equal for <bold>F, G</bold>.</p></caption><graphic xmlns:xlink="http://www.w3.org/1999/xlink" xlink:href="zookeys-1029-001-g020.jpg" position="float" orientation="portrait" xlink:type="simple" id="oo_529475.jpg"><uri content-type="original_file" xlink:type="simple">https://binary.pensoft.net/fig/529475</uri></graphic></fig><fig id="F50" position="float" orientation="portrait"><object-id xmlns:xlink="http://www.w3.org/1999/xlink" content-type="doi" xlink:type="simple">10.3897/zookeys.1029.64080.figure50</object-id><object-id xmlns:xlink="http://www.w3.org/1999/xlink" content-type="arpha" xlink:type="simple">FE8CC752-200F-5139-A820-76E6CABB68B7</object-id><label>Figure 50.</label><caption><p>Epigyne and habitus of <italic><tp:taxon-name><tp:taxon-name-part taxon-name-part-type="genus" reg="Pimoa">Pimoa</tp:taxon-name-part> <tp:taxon-name-part taxon-name-part-type="species" reg="yele">yele</tp:taxon-name-part></tp:taxon-name></italic> sp. nov., female paratype and male holotype <bold>A</bold> epigyne, ventral view <bold>B</bold> vulva, dorsal view <bold>C</bold> schematic course of internal duct system, ventral view <bold>D</bold> schematic course of internal duct system, dorsal view <bold>E</bold> male habitus, dorsal view <bold>F</bold> female habitus, dorsal view <bold>G</bold> female habitus, ventral view. Abbreviations: <abbrev xmlns:xlink="http://www.w3.org/1999/xlink" xlink:title="copulatory opening" id="ABBRID0ERMGK" xlink:type="simple">CO</abbrev> = copulatory opening; <abbrev xmlns:xlink="http://www.w3.org/1999/xlink" xlink:title="dorsal plate of the epigyne" id="ABBRID0EVMGK" xlink:type="simple">DP</abbrev> = dorsal plate of the epigyne; <abbrev xmlns:xlink="http://www.w3.org/1999/xlink" xlink:title="fertilization duct" id="ABBRID0EZMGK" xlink:type="simple">FD</abbrev> = fertilization duct; S = spermatheca; <abbrev xmlns:xlink="http://www.w3.org/1999/xlink" xlink:title="ventral plate of epigyne" id="ABBRID0E4MGK" xlink:type="simple">VP</abbrev> = ventral plate of epigyne. Scale bars: equal for <bold>F, G</bold>.</p></caption><graphic xmlns:xlink="http://www.w3.org/1999/xlink" xlink:href="zookeys-1029-001-g050.jpg" position="float" orientation="portrait" xlink:type="simple" id="oo_529505.jpg"><uri content-type="original_file" xlink:type="simple">https://binary.pensoft.net/fig/529505</uri></graphic></fig></tp:treatment-sec></tp:taxon-treatment>
