# Supplementary material for: Thirty-five new species of the spider genus Pimoa (Araneae, Pimoidae) from Pan-Himalaya
Source: Zookeys. 2021 Apr 8;1029:1–92. doi: 10.3897/zookeys.1029.64080 (PMC8050015; doi:10.3897/zookeys.1029.64080)
Supplement: XML Treatment for Pimoa tengchong [file zookeys.1029.64080-treatment31.xml]

<!DOCTYPE tp:taxon-treatment
  PUBLIC "-//TaxonX//DTD Taxonomic Treatment Publishing DTD v0 20100105//EN" "tax-treatment-NSO.dtd">
<tp:taxon-treatment xmlns:tp="http://www.plazi.org/taxpub"><tp:treatment-meta><kwd-group><label>Taxon classification</label><kwd><named-content xmlns:xlink="http://www.w3.org/1999/xlink" content-type="kingdom">Animalia</named-content></kwd><kwd><named-content xmlns:xlink="http://www.w3.org/1999/xlink" content-type="order">Araneae</named-content></kwd><kwd><named-content xmlns:xlink="http://www.w3.org/1999/xlink" content-type="family">Pimoidae</named-content></kwd></kwd-group><mixed-citation publication-type="journal"><person-group><name><surname>Xu</surname><given-names>Hao</given-names></name><name><surname>Zhang</surname><given-names>Xiaoqing</given-names></name><name><surname>Yao</surname><given-names>Zhiyuan</given-names></name><name><surname>Ali</surname><given-names>Abid</given-names></name><name><surname>Li</surname><given-names>Shuqiang</given-names></name></person-group><article-title>Thirty-five new species of the spider genus <italic><tp:taxon-name><tp:taxon-name-part taxon-name-part-type="genus" reg="Pimoa">Pimoa</tp:taxon-name-part></tp:taxon-name></italic> (<tp:taxon-name><tp:taxon-name-part taxon-name-part-type="order">Araneae</tp:taxon-name-part></tp:taxon-name>, <tp:taxon-name><tp:taxon-name-part taxon-name-part-type="family">Pimoidae</tp:taxon-name-part></tp:taxon-name>) from Pan-Himalaya</article-title><source>Zookeys</source><day>08</day><month>4</month><year>2021</year><volume>1029</volume><fpage>1</fpage><lpage>92</lpage><pub-id pub-id-type="doi">10.3897/zookeys.1029.64080</pub-id></mixed-citation></tp:treatment-meta><tp:nomenclature><tp:taxon-name><object-id xmlns:xlink="http://www.w3.org/1999/xlink" content-type="arpha" xlink:type="simple">F87BC9D1-E803-5862-B18D-785DD98F7531</object-id>
              <tp:taxon-name-part taxon-name-part-type="genus" reg="Pimoa">Pimoa</tp:taxon-name-part>
              <tp:taxon-name-part taxon-name-part-type="species" reg="tengchong">tengchong</tp:taxon-name-part>
              <object-id xmlns:xlink="http://www.w3.org/1999/xlink" content-type="zoobank" xlink:type="simple">http://zoobank.org/E59264E1-F0E6-4792-AE36-BE5A5EEB1083</object-id>
            </tp:taxon-name><tp:taxon-authority>Zhang &amp; Li</tp:taxon-authority><tp:taxon-status xmlns:xlink="http://www.w3.org/1999/xlink" xlink:type="simple">sp. nov.</tp:taxon-status><xref ref-type="fig" rid="F44">Figures 44</xref><xref ref-type="fig" rid="F45">, 45</xref><xref ref-type="fig" rid="F57">, 57</xref><xref ref-type="fig" rid="F59">, 59</xref></tp:nomenclature><tp:treatment-sec sec-type="type material" id="SECID0E2BFK"><title>Type material.</title><p><bold><italic>Holotype</italic>:</bold> ♂ (IZCAS-Ar42003), China, Yunnan, Tengchong, Xincheng District, Luoshui Cave, <named-content xmlns:xlink="http://www.w3.org/1999/xlink" content-type="dwc:verbatimCoordinates" xlink:type="simple"><named-content content-type="geo-json" specific-use="{&#34;type&#34;:&#34;Point&#34;,&#34;coordinates&#34;:[98.540000,25.340000]}" id="NCID0EJCFK" xlink:type="simple">25.34°N, 98.54°E</named-content></named-content>, ca. 1937 m, 15.VII.2016, Y. Li leg. <bold><italic>Paratypes</italic></bold>: 2♀ (IZCAS-Ar42004-Ar42005), same data as holotype.</p></tp:treatment-sec><tp:treatment-sec sec-type="etymology" id="SECID0ERCFK"><title>Etymology.</title><p>The specific name is a noun in apposition taken from the type locality.</p></tp:treatment-sec><tp:treatment-sec sec-type="diagnosis" id="SECID0EWCFK"><title>Diagnosis.</title><p>The male of <italic><tp:taxon-name><tp:taxon-name-part taxon-name-part-type="genus" reg="Pimoa">Pimoa</tp:taxon-name-part> <tp:taxon-name-part taxon-name-part-type="species" reg="tengchong">tengchong</tp:taxon-name-part></tp:taxon-name></italic> sp. nov. resembles those of <italic><tp:taxon-name><tp:taxon-name-part taxon-name-part-type="genus" reg="Pimoa">P.</tp:taxon-name-part> <tp:taxon-name-part taxon-name-part-type="species" reg="binchuanensis">binchuanensis</tp:taxon-name-part></tp:taxon-name></italic> (see <xref ref-type="bibr" rid="B25">Zhang and Li 2019</xref>: 3, fig. 1A–C) and <italic><tp:taxon-name><tp:taxon-name-part taxon-name-part-type="genus" reg="Pimoa">P.</tp:taxon-name-part> <tp:taxon-name-part taxon-name-part-type="species" reg="duiba">duiba</tp:taxon-name-part></tp:taxon-name></italic> (see <xref ref-type="bibr" rid="B24">Zhang et al. 2020</xref>: 84, fig. 3A–C) but can be distinguished from <italic><tp:taxon-name><tp:taxon-name-part taxon-name-part-type="genus" reg="Pimoa">P.</tp:taxon-name-part> <tp:taxon-name-part taxon-name-part-type="species" reg="binchuanensis">binchuanensis</tp:taxon-name-part></tp:taxon-name></italic> by the short, broad cymbial denticulate process (Fig. <xref ref-type="fig" rid="F57">57C</xref>) (vs. broad and long) and by the distally pointed pimoid embolic process (Fig. <xref ref-type="fig" rid="F57">57C</xref>) (vs. tip with fine granulations) and distinguished from <italic><tp:taxon-name><tp:taxon-name-part taxon-name-part-type="genus" reg="Pimoa">P.</tp:taxon-name-part> <tp:taxon-name-part taxon-name-part-type="species" reg="duiba">duiba</tp:taxon-name-part></tp:taxon-name></italic> by the embolus without a spine (Fig. <xref ref-type="fig" rid="F57">57C</xref>) (vs. with a short, slender spine proximally) and by the distally curved pimoid cymbial sclerite (Fig. <xref ref-type="fig" rid="F57">57C</xref>) (vs. nearly V-shaped). The female of <italic><tp:taxon-name><tp:taxon-name-part taxon-name-part-type="genus" reg="Pimoa">P.</tp:taxon-name-part> <tp:taxon-name-part taxon-name-part-type="species" reg="tengchong">tengchong</tp:taxon-name-part></tp:taxon-name></italic> sp. nov. resembles <italic><tp:taxon-name><tp:taxon-name-part taxon-name-part-type="genus" reg="Pimoa">P.</tp:taxon-name-part> <tp:taxon-name-part taxon-name-part-type="species" reg="duiba">duiba</tp:taxon-name-part></tp:taxon-name></italic> (see <xref ref-type="bibr" rid="B24">Zhang et al. 2020</xref>: 84, fig. 4A–D) but can be distinguished by the triangular dorsal plate (Fig. <xref ref-type="fig" rid="F45">45B</xref>) (vs. tongue-shaped) and by the medially located fertilization ducts separated by ca. 1/2 width of the dorsal plate (Fig. <xref ref-type="fig" rid="F45">45B</xref>) (vs. smaller separation).</p><fig id="F44" position="float" orientation="portrait"><object-id xmlns:xlink="http://www.w3.org/1999/xlink" content-type="doi" xlink:type="simple">10.3897/zookeys.1029.64080.figure44</object-id><object-id xmlns:xlink="http://www.w3.org/1999/xlink" content-type="arpha" xlink:type="simple">F5F5C0D1-55C1-531F-A6BF-634BB0ADB1A8</object-id><label>Figure 44.</label><caption><p>Left palp of <italic><tp:taxon-name><tp:taxon-name-part taxon-name-part-type="genus" reg="Pimoa">Pimoa</tp:taxon-name-part> <tp:taxon-name-part taxon-name-part-type="species" reg="tengchong">tengchong</tp:taxon-name-part></tp:taxon-name></italic> sp. nov., holotype <bold>A</bold> prolateral view <bold>B</bold> retrolateral view. Abbreviations: C = conductor; <abbrev xmlns:xlink="http://www.w3.org/1999/xlink" xlink:title="cymbial denticulate process" id="ABBRID0EEHFK" xlink:type="simple">CDP</abbrev> = cymbial denticulate process; E = embolus; P = paracymbium; <abbrev xmlns:xlink="http://www.w3.org/1999/xlink" xlink:title="pimoid cymbial sclerite" id="ABBRID0EIHFK" xlink:type="simple">PCS</abbrev> = pimoid cymbial sclerite; <abbrev xmlns:xlink="http://www.w3.org/1999/xlink" xlink:title="pimoid embolic process" id="ABBRID0EMHFK" xlink:type="simple">PEP</abbrev> = pimoid embolic process; T = tegulum. Scale bar: equal for <bold>A, B</bold>.</p></caption><graphic xmlns:xlink="http://www.w3.org/1999/xlink" xlink:href="zookeys-1029-001-g044.jpg" position="float" orientation="portrait" xlink:type="simple" id="oo_529499.jpg"><uri content-type="original_file" xlink:type="simple">https://binary.pensoft.net/fig/529499</uri></graphic></fig><fig id="F45" position="float" orientation="portrait"><object-id xmlns:xlink="http://www.w3.org/1999/xlink" content-type="doi" xlink:type="simple">10.3897/zookeys.1029.64080.figure45</object-id><object-id xmlns:xlink="http://www.w3.org/1999/xlink" content-type="arpha" xlink:type="simple">FB8D3652-2652-5591-8EBE-72D6629682C4</object-id><label>Figure 45.</label><caption><p>Epigyne and habitus of <italic><tp:taxon-name><tp:taxon-name-part taxon-name-part-type="genus" reg="Pimoa">Pimoa</tp:taxon-name-part> <tp:taxon-name-part taxon-name-part-type="species" reg="tengchong">tengchong</tp:taxon-name-part></tp:taxon-name></italic> sp. nov., female paratype and male holotype <bold>A</bold> epigyne, ventral view <bold>B</bold> vulva, dorsal view <bold>C</bold> schematic course of internal duct system, ventral view <bold>D</bold> schematic course of internal duct system, dorsal view <bold>E</bold> male habitus, dorsal view <bold>F</bold> female habitus, dorsal view <bold>G</bold> female habitus, ventral view. Abbreviations: <abbrev xmlns:xlink="http://www.w3.org/1999/xlink" xlink:title="copulatory opening" id="ABBRID0EYIFK" xlink:type="simple">CO</abbrev> = copulatory opening; <abbrev xmlns:xlink="http://www.w3.org/1999/xlink" xlink:title="dorsal plate of the epigyne" id="ABBRID0E3IFK" xlink:type="simple">DP</abbrev> = dorsal plate of the epigyne; <abbrev xmlns:xlink="http://www.w3.org/1999/xlink" xlink:title="fertilization duct" id="ABBRID0EAJFK" xlink:type="simple">FD</abbrev> = fertilization duct; S = spermatheca; <abbrev xmlns:xlink="http://www.w3.org/1999/xlink" xlink:title="ventral plate of epigyne" id="ABBRID0EEJFK" xlink:type="simple">VP</abbrev> = ventral plate of epigyne. Scale bars: equal for <bold>E, G</bold>.</p></caption><graphic xmlns:xlink="http://www.w3.org/1999/xlink" xlink:href="zookeys-1029-001-g045.jpg" position="float" orientation="portrait" xlink:type="simple" id="oo_529500.jpg"><uri content-type="original_file" xlink:type="simple">https://binary.pensoft.net/fig/529500</uri></graphic></fig></tp:treatment-sec><tp:treatment-sec sec-type="description" id="SECID0EPJFK"><title>Description.</title><p><bold>Male (<italic>holotype</italic>)</bold>: Total length –. Carapace missing. Abdomen 2.31 long, 1.22 wide. Abdomen black with yellow transverse chevrons, nearly oval. Legs missing. Palp (Figs <xref ref-type="fig" rid="F44">44A, B</xref>, <xref ref-type="fig" rid="F57">57C</xref>): patella short, ca. 1/2 of tibial length; tibia short, ca. 1/2 of cymbial length, with several macrosetae and a dorsal process; paracymbium short, ca. 1/3 of cymbial length, hook shaped; pimoid cymbial sclerite L-shaped, distally curved, ca. 1/3 of cymbial length; cymbial denticulate process short and broad, with more than 11 cuspules; median apophysis slender; conductor distinct; pimoid embolic process distally pointed, longer than embolus; embolus beginning at the 7:30 o’clock position, suddenly narrowing distally; embolic tooth absent.</p><p><bold>Female (<italic>paratype</italic>)</bold>: Total length 4.91. Carapace 2.28 long, 1.80 wide. Abdomen 2.63 long, 2.66 wide. Eye sizes and interdistances: <abbrev xmlns:xlink="http://www.w3.org/1999/xlink" xlink:title="anterior median eye" id="ABBRID0EJKFK" xlink:type="simple">AME</abbrev> 0.14, <abbrev xmlns:xlink="http://www.w3.org/1999/xlink" xlink:title="anterior lateral eye" id="ABBRID0ENKFK" xlink:type="simple">ALE</abbrev> 0.18, <abbrev xmlns:xlink="http://www.w3.org/1999/xlink" xlink:title="posterior median eye" id="ABBRID0ERKFK" xlink:type="simple">PME</abbrev> 0.16, <abbrev xmlns:xlink="http://www.w3.org/1999/xlink" xlink:title="posterior lateral eye" id="ABBRID0EVKFK" xlink:type="simple">PLE</abbrev> 0.15; <abbrev xmlns:xlink="http://www.w3.org/1999/xlink" xlink:title="distance between AMEs" id="ABBRID0EZKFK" xlink:type="simple">AME-AME</abbrev> 0.11, <abbrev xmlns:xlink="http://www.w3.org/1999/xlink" xlink:title="distance between AME and ALE" id="ABBRID0E4KFK" xlink:type="simple">AME-ALE</abbrev> 0.07, <abbrev xmlns:xlink="http://www.w3.org/1999/xlink" xlink:title="distance between PMEs" id="ABBRID0EBLFK" xlink:type="simple">PME-PME</abbrev> 0.11, <abbrev xmlns:xlink="http://www.w3.org/1999/xlink" xlink:title="distance between PME and PLE" id="ABBRID0EFLFK" xlink:type="simple">PME-PLE</abbrev> 0.12. Leg measurements: I: 11.62 (3.28, 4.31, 2.97, 1.06); II: 9.92 (2.97, 3.44, 2.56, 0.95); III: 7.05 (2.15, 2.24, 1.72, 0.94); IV: 9.68 (2.81, 3.23, 2.44, 1.20). Habitus as in Fig. <xref ref-type="fig" rid="F45">45E–G</xref>. Carapace yellowish with black lateral margins; thoracic fovea and radial grooves distinct; sternum brownish. Abdomen black with yellowish transverse bands. Legs yellowish with black annulations. Epigyne (Fig. <xref ref-type="fig" rid="F45">45A–D</xref>): triangular; ventral plate broad, width subequal to length; dorsal plate triangular, with a tip distally; copulatory openings distinct; spermathecae oval, with small separation; fertilization ducts membranous, laterally oriented.</p></tp:treatment-sec><tp:treatment-sec sec-type="distribution" id="SECID0ERLFK"><title>Distribution.</title><p>Known only from the type locality, Yunnan, China (Fig. <xref ref-type="fig" rid="F59">59</xref>).</p></tp:treatment-sec><tp:treatment-sec><!--Section generated to contain objects referenced in tp:taxon-treatment.--><fig id="F57" position="float" orientation="portrait"><object-id xmlns:xlink="http://www.w3.org/1999/xlink" content-type="doi" xlink:type="simple">10.3897/zookeys.1029.64080.figure57</object-id><object-id xmlns:xlink="http://www.w3.org/1999/xlink" content-type="arpha" xlink:type="simple">73EC1FE7-1BFA-5E66-BEE8-42B5B69B9479</object-id><label>Figure 57.</label><caption><p>Left palps of <italic><tp:taxon-name><tp:taxon-name-part taxon-name-part-type="genus" reg="Pimoa">Pimoa</tp:taxon-name-part></tp:taxon-name></italic> new species, ventral view <bold>A</bold><italic><tp:taxon-name><tp:taxon-name-part taxon-name-part-type="genus" reg="Pimoa">Pimoa</tp:taxon-name-part> <tp:taxon-name-part taxon-name-part-type="species" reg="phaplu">phaplu</tp:taxon-name-part></tp:taxon-name></italic> sp. nov. <bold>B</bold><italic><tp:taxon-name><tp:taxon-name-part taxon-name-part-type="genus" reg="Pimoa">Pimoa</tp:taxon-name-part> <tp:taxon-name-part taxon-name-part-type="species" reg="sangri">sangri</tp:taxon-name-part></tp:taxon-name></italic> sp. nov. <bold>C</bold><italic><tp:taxon-name><tp:taxon-name-part taxon-name-part-type="genus" reg="Pimoa">Pimoa</tp:taxon-name-part> <tp:taxon-name-part taxon-name-part-type="species" reg="tengchong">tengchong</tp:taxon-name-part></tp:taxon-name></italic> sp. nov. <bold>D</bold><italic><tp:taxon-name><tp:taxon-name-part taxon-name-part-type="genus" reg="Pimoa">Pimoa</tp:taxon-name-part> <tp:taxon-name-part taxon-name-part-type="species" reg="xiahe">xiahe</tp:taxon-name-part></tp:taxon-name></italic> sp. nov. Abbreviations: <abbrev xmlns:xlink="http://www.w3.org/1999/xlink" xlink:title="alveolar sclerite" id="ABBRID0E3OHK" xlink:type="simple">AS</abbrev> = alveolar sclerite; C = conductor; <abbrev xmlns:xlink="http://www.w3.org/1999/xlink" xlink:title="cymbial denticulate process" id="ABBRID0EAPHK" xlink:type="simple">CDP</abbrev> = cymbial denticulate process; E = embolus; <abbrev xmlns:xlink="http://www.w3.org/1999/xlink" xlink:title="median apophysis" id="ABBRID0EEPHK" xlink:type="simple">MA</abbrev> = median apophysis; P = paracymbium; <abbrev xmlns:xlink="http://www.w3.org/1999/xlink" xlink:title="pimoid cymbial sclerite" id="ABBRID0EIPHK" xlink:type="simple">PCS</abbrev> = pimoid cymbial sclerite; <abbrev xmlns:xlink="http://www.w3.org/1999/xlink" xlink:title="pimoid embolic process" id="ABBRID0EMPHK" xlink:type="simple">PEP</abbrev> = pimoid embolic process; T = tegulum.</p></caption><graphic xmlns:xlink="http://www.w3.org/1999/xlink" xlink:href="zookeys-1029-001-g057.jpg" position="float" orientation="portrait" xlink:type="simple" id="oo_529512.jpg"><uri content-type="original_file" xlink:type="simple">https://binary.pensoft.net/fig/529512</uri></graphic></fig><fig id="F59" position="float" orientation="portrait"><object-id xmlns:xlink="http://www.w3.org/1999/xlink" content-type="doi" xlink:type="simple">10.3897/zookeys.1029.64080.figure59</object-id><object-id xmlns:xlink="http://www.w3.org/1999/xlink" content-type="arpha" xlink:type="simple">360468AC-F26E-5164-A01C-7CA47F84BDE8</object-id><label>Figure 59.</label><caption><p>Distribution records of <italic><tp:taxon-name><tp:taxon-name-part taxon-name-part-type="genus" reg="Pimoa">Pimoa</tp:taxon-name-part></tp:taxon-name></italic> new species in this paper <bold>1</bold><italic><tp:taxon-name><tp:taxon-name-part taxon-name-part-type="genus" reg="Pimoa">P.</tp:taxon-name-part> <tp:taxon-name-part taxon-name-part-type="species" reg="anning">anning</tp:taxon-name-part></tp:taxon-name></italic> sp. nov. <bold>2</bold><italic><tp:taxon-name><tp:taxon-name-part taxon-name-part-type="genus" reg="Pimoa">P.</tp:taxon-name-part> <tp:taxon-name-part taxon-name-part-type="species" reg="bomi">bomi</tp:taxon-name-part></tp:taxon-name></italic> sp. nov. <bold>3</bold><italic><tp:taxon-name><tp:taxon-name-part taxon-name-part-type="genus" reg="Pimoa">P.</tp:taxon-name-part> <tp:taxon-name-part taxon-name-part-type="species" reg="cawarong">cawarong</tp:taxon-name-part></tp:taxon-name></italic> sp. nov. <bold>4</bold><italic><tp:taxon-name><tp:taxon-name-part taxon-name-part-type="genus" reg="Pimoa">P.</tp:taxon-name-part> <tp:taxon-name-part taxon-name-part-type="species" reg="daman">daman</tp:taxon-name-part></tp:taxon-name></italic> sp. nov. <bold>5</bold><italic><tp:taxon-name><tp:taxon-name-part taxon-name-part-type="genus" reg="Pimoa">P.</tp:taxon-name-part> <tp:taxon-name-part taxon-name-part-type="species" reg="danba">danba</tp:taxon-name-part></tp:taxon-name></italic> sp. nov. <bold>6</bold><italic><tp:taxon-name><tp:taxon-name-part taxon-name-part-type="genus" reg="Pimoa">P.</tp:taxon-name-part> <tp:taxon-name-part taxon-name-part-type="species" reg="deqen">deqen</tp:taxon-name-part></tp:taxon-name></italic> sp. nov. <bold>7</bold><italic><tp:taxon-name><tp:taxon-name-part taxon-name-part-type="genus" reg="Pimoa">P.</tp:taxon-name-part> <tp:taxon-name-part taxon-name-part-type="species" reg="dongjiu">dongjiu</tp:taxon-name-part></tp:taxon-name></italic> sp. nov. <bold>8</bold><italic><tp:taxon-name><tp:taxon-name-part taxon-name-part-type="genus" reg="Pimoa">P.</tp:taxon-name-part> <tp:taxon-name-part taxon-name-part-type="species" reg="guiqing">guiqing</tp:taxon-name-part></tp:taxon-name></italic> sp. nov. <bold>9</bold><italic><tp:taxon-name><tp:taxon-name-part taxon-name-part-type="genus" reg="Pimoa">P.</tp:taxon-name-part> <tp:taxon-name-part taxon-name-part-type="species" reg="gyaca">gyaca</tp:taxon-name-part></tp:taxon-name></italic> sp. nov. <bold>10</bold><italic><tp:taxon-name><tp:taxon-name-part taxon-name-part-type="genus" reg="Pimoa">P.</tp:taxon-name-part> <tp:taxon-name-part taxon-name-part-type="species" reg="gyara">gyara</tp:taxon-name-part></tp:taxon-name></italic> sp. nov. <bold>11</bold><italic><tp:taxon-name><tp:taxon-name-part taxon-name-part-type="genus" reg="Pimoa">P.</tp:taxon-name-part> <tp:taxon-name-part taxon-name-part-type="species" reg="gyirong">gyirong</tp:taxon-name-part></tp:taxon-name></italic> sp. nov. <bold>12</bold><italic><tp:taxon-name><tp:taxon-name-part taxon-name-part-type="genus" reg="Pimoa">P.</tp:taxon-name-part> <tp:taxon-name-part taxon-name-part-type="species" reg="heishui">heishui</tp:taxon-name-part></tp:taxon-name></italic> sp. nov. <bold>13</bold><italic><tp:taxon-name><tp:taxon-name-part taxon-name-part-type="genus" reg="Pimoa">P.</tp:taxon-name-part> <tp:taxon-name-part taxon-name-part-type="species" reg="jinchuan">jinchuan</tp:taxon-name-part></tp:taxon-name></italic> sp. nov. <bold>14</bold><italic><tp:taxon-name><tp:taxon-name-part taxon-name-part-type="genus" reg="Pimoa">P.</tp:taxon-name-part> <tp:taxon-name-part taxon-name-part-type="species" reg="khaptad">khaptad</tp:taxon-name-part></tp:taxon-name></italic> sp. nov. <bold>15</bold><italic><tp:taxon-name><tp:taxon-name-part taxon-name-part-type="genus" reg="Pimoa">P.</tp:taxon-name-part> <tp:taxon-name-part taxon-name-part-type="species" reg="koshi">koshi</tp:taxon-name-part></tp:taxon-name></italic> sp. nov. <bold>16</bold><italic><tp:taxon-name><tp:taxon-name-part taxon-name-part-type="genus" reg="Pimoa">P.</tp:taxon-name-part> <tp:taxon-name-part taxon-name-part-type="species" reg="lhatog">lhatog</tp:taxon-name-part></tp:taxon-name></italic> sp. nov. <bold>17</bold><italic><tp:taxon-name><tp:taxon-name-part taxon-name-part-type="genus" reg="Pimoa">P.</tp:taxon-name-part> <tp:taxon-name-part taxon-name-part-type="species" reg="mechi">mechi</tp:taxon-name-part></tp:taxon-name></italic> sp. nov. <bold>18</bold><italic><tp:taxon-name><tp:taxon-name-part taxon-name-part-type="genus" reg="Pimoa">P.</tp:taxon-name-part> <tp:taxon-name-part taxon-name-part-type="species" reg="miandam">miandam</tp:taxon-name-part></tp:taxon-name></italic> sp. nov. <bold>19</bold><italic><tp:taxon-name><tp:taxon-name-part taxon-name-part-type="genus" reg="Pimoa">P.</tp:taxon-name-part> <tp:taxon-name-part taxon-name-part-type="species" reg="miero">miero</tp:taxon-name-part></tp:taxon-name></italic> sp. nov. <bold>20</bold><italic><tp:taxon-name><tp:taxon-name-part taxon-name-part-type="genus" reg="Pimoa">P.</tp:taxon-name-part> <tp:taxon-name-part taxon-name-part-type="species" reg="mude">mude</tp:taxon-name-part></tp:taxon-name></italic> sp. nov. <bold>21</bold><italic><tp:taxon-name><tp:taxon-name-part taxon-name-part-type="genus" reg="Pimoa">P.</tp:taxon-name-part> <tp:taxon-name-part taxon-name-part-type="species" reg="muli">muli</tp:taxon-name-part></tp:taxon-name></italic> sp. nov. <bold>22</bold><italic><tp:taxon-name><tp:taxon-name-part taxon-name-part-type="genus" reg="Pimoa">P.</tp:taxon-name-part> <tp:taxon-name-part taxon-name-part-type="species" reg="naran">naran</tp:taxon-name-part></tp:taxon-name></italic> sp. nov. <bold>23</bold><italic><tp:taxon-name><tp:taxon-name-part taxon-name-part-type="genus" reg="Pimoa">P.</tp:taxon-name-part> <tp:taxon-name-part taxon-name-part-type="species" reg="ninglang">ninglang</tp:taxon-name-part></tp:taxon-name></italic> sp. nov. <bold>24</bold><italic><tp:taxon-name><tp:taxon-name-part taxon-name-part-type="genus" reg="Pimoa">P.</tp:taxon-name-part> <tp:taxon-name-part taxon-name-part-type="species" reg="nyalam">nyalam</tp:taxon-name-part></tp:taxon-name></italic> sp. nov. <bold>25</bold><italic><tp:taxon-name><tp:taxon-name-part taxon-name-part-type="genus" reg="Pimoa">P.</tp:taxon-name-part> <tp:taxon-name-part taxon-name-part-type="species" reg="phaplu">phaplu</tp:taxon-name-part></tp:taxon-name></italic> sp. nov. <bold>26</bold><italic><tp:taxon-name><tp:taxon-name-part taxon-name-part-type="genus" reg="Pimoa">P.</tp:taxon-name-part> <tp:taxon-name-part taxon-name-part-type="species" reg="putou">putou</tp:taxon-name-part></tp:taxon-name></italic> sp. nov. <bold>27</bold><italic><tp:taxon-name><tp:taxon-name-part taxon-name-part-type="genus" reg="Pimoa">P.</tp:taxon-name-part> <tp:taxon-name-part taxon-name-part-type="species" reg="rara">rara</tp:taxon-name-part></tp:taxon-name></italic> sp. nov. <bold>28</bold><italic><tp:taxon-name><tp:taxon-name-part taxon-name-part-type="genus" reg="Pimoa">P.</tp:taxon-name-part> <tp:taxon-name-part taxon-name-part-type="species" reg="sangri">sangri</tp:taxon-name-part></tp:taxon-name></italic> sp. nov. <bold>29</bold><italic><tp:taxon-name><tp:taxon-name-part taxon-name-part-type="genus" reg="Pimoa">P.</tp:taxon-name-part> <tp:taxon-name-part taxon-name-part-type="species" reg="shigatse">shigatse</tp:taxon-name-part></tp:taxon-name></italic> sp. nov. <bold>30</bold><italic><tp:taxon-name><tp:taxon-name-part taxon-name-part-type="genus" reg="Pimoa">P.</tp:taxon-name-part> <tp:taxon-name-part taxon-name-part-type="species" reg="tengchong">tengchong</tp:taxon-name-part></tp:taxon-name></italic> sp. nov. <bold>31</bold><italic><tp:taxon-name><tp:taxon-name-part taxon-name-part-type="genus" reg="Pimoa">P.</tp:taxon-name-part> <tp:taxon-name-part taxon-name-part-type="species" reg="xiahe">xiahe</tp:taxon-name-part></tp:taxon-name></italic> sp. nov. <bold>32</bold><italic><tp:taxon-name><tp:taxon-name-part taxon-name-part-type="genus" reg="Pimoa">P.</tp:taxon-name-part> <tp:taxon-name-part taxon-name-part-type="species" reg="yejiei">yejiei</tp:taxon-name-part></tp:taxon-name></italic> sp. nov. <bold>33</bold><italic><tp:taxon-name><tp:taxon-name-part taxon-name-part-type="genus" reg="Pimoa">P.</tp:taxon-name-part> <tp:taxon-name-part taxon-name-part-type="species" reg="yele">yele</tp:taxon-name-part></tp:taxon-name></italic> sp. nov. <bold>34</bold><italic><tp:taxon-name><tp:taxon-name-part taxon-name-part-type="genus" reg="Pimoa">P.</tp:taxon-name-part> <tp:taxon-name-part taxon-name-part-type="species" reg="zayu">zayu</tp:taxon-name-part></tp:taxon-name></italic> sp. nov. <bold>35</bold><italic><tp:taxon-name><tp:taxon-name-part taxon-name-part-type="genus" reg="Pimoa">P.</tp:taxon-name-part> <tp:taxon-name-part taxon-name-part-type="species" reg="zhigangi">zhigangi</tp:taxon-name-part></tp:taxon-name></italic> sp. nov.</p></caption><graphic xmlns:xlink="http://www.w3.org/1999/xlink" xlink:href="zookeys-1029-001-g059.jpg" position="float" orientation="portrait" xlink:type="simple" id="oo_529514.jpg"><uri content-type="original_file" xlink:type="simple">https://binary.pensoft.net/fig/529514</uri></graphic></fig></tp:treatment-sec><ref-list><ref id="B25"><mixed-citation xmlns:xlink="http://www.w3.org/1999/xlink" xlink:type="simple"><person-group><name name-style="western"><surname>Zhang</surname><given-names>X</given-names></name><name name-style="western"><surname>Li</surname><given-names>S</given-names></name></person-group> (<year>2019</year>) <article-title>On three species of the spider genus <italic><tp:taxon-name><tp:taxon-name-part taxon-name-part-type="genus">Pimoa</tp:taxon-name-part></tp:taxon-name></italic> (<tp:taxon-name><tp:taxon-name-part taxon-name-part-type="order">Araneae</tp:taxon-name-part></tp:taxon-name>, <tp:taxon-name><tp:taxon-name-part taxon-name-part-type="family">Pimoidae</tp:taxon-name-part></tp:taxon-name>) from China.</article-title><source>ZooKeys</source><volume>855</volume>: <fpage>1</fpage>–<lpage>13</lpage>. <ext-link xlink:type="simple" ext-link-type="doi" xlink:href="10.3897/zookeys.855.33501">https://doi.org/10.3897/zookeys.855.33501</ext-link></mixed-citation></ref><ref id="B24"><mixed-citation xmlns:xlink="http://www.w3.org/1999/xlink" xlink:type="simple"><person-group><name name-style="western"><surname>Zhang</surname><given-names>X</given-names></name><name name-style="western"><surname>Lan</surname><given-names>T</given-names></name><name name-style="western"><surname>Nie</surname><given-names>L</given-names></name><name name-style="western"><surname>Li</surname><given-names>S</given-names></name></person-group> (<year>2020</year>) <article-title>Eight new species of the spider genus <italic><tp:taxon-name><tp:taxon-name-part taxon-name-part-type="genus">Pimoa</tp:taxon-name-part></tp:taxon-name></italic> (<tp:taxon-name><tp:taxon-name-part taxon-name-part-type="order">Araneae</tp:taxon-name-part></tp:taxon-name>, <tp:taxon-name><tp:taxon-name-part taxon-name-part-type="family">Pimoidae</tp:taxon-name-part></tp:taxon-name>) from Tibet, China.</article-title><source>ZooKeys</source><volume>940</volume>: <fpage>79</fpage>–<lpage>104</lpage>. <ext-link xlink:type="simple" ext-link-type="doi" xlink:href="10.3897/zookeys.940.49793">https://doi.org/10.3897/zookeys.940.49793</ext-link></mixed-citation></ref></ref-list></tp:taxon-treatment>
